# Supplementary material for: Chromatin heterogeneity modulates nuclear condensate dynamics and phase behavior
Source: Nat Commun. 2025 Jul 11;16:6406. doi: 10.1038/s41467-025-60771-9 (PMC12254321; doi:10.1038/s41467-025-60771-9)
Supplement: Supplementary file 6 — Source Data [file 41467_2025_60771_MOESM6_ESM.xlsx]

## Sheet: Fig 1c
chromatin heterogeneity
0h	13.5h	25.5h	37.5h
0.22121	0.2012	0.18182	0.16597
0.23089	0.20893	0.187	0.1866
0.2737	0.20257	0.16918	0.17356
0.21773	0.22874	0.16606	0.17263
0.24143	0.2255	0.19598	0.16875
0.25758	0.22163	0.17078	0.1764
0.24584	0.17559	0.18324	0.19997
0.25665	0.17154	0.18222	0.18726
0.25095	0.20859	0.20009	0.18101
0.28335	0.22384	0.23208	0.18276
0.24213	0.23613	0.17834	0.15971
0.28754	0.16831	0.19115	0.17284
0.30126	0.20314	0.17717	0.18065
0.21662	0.18941	0.15908	0.17688
0.25732	0.18633	0.21802	0.15678
0.22462	0.24252	0.22335	0.17058
0.24213	0.2333	0.15593	0.15249
0.23323	0.22889	0.17492	0.18974
0.22739	0.17682	0.21244	0.17416
0.20808	0.23119	0.20129	0.16486
0.18481	0.18807	0.17478	0.16373
0.16033	0.19251	0.15785	0.14996
0.2207	0.21224	0.16922	0.1627
0.22378	0.18203	0.15906	0.17699
0.23882	0.2027	0.17382	0.16803
0.20878	0.24758	0.17426	0.16366
0.2207	0.17826	0.15728	0.17377
0.239	0.20183	0.1837
0.18871	0.16812	0.18758
0.21892	0.17682	0.21725
0.24192	0.19938	0.14024
0.22322	0.19445
0.20732	0.17266
0.22703	0.16813
	0.18465
	0.21418
	0.19416

## Sheet: Fig 1f
Lag time(s)	MSD(μm^2)	…
0.02	0.00128	0.00199	0.0129	0.0228	0.00673	0.01025	0.00991	0.00953	0.01622	0.01432	0.02054	0.01758	0.03633	0.02723	0.00249	0.04426	0.01208	0.03397	0.0012	0.00757	0.00315	0.00335	0.01105	0.02561	0.0313	0.01224	0.00557	0.00235	0.01271	0.02082	0.01326	0.01502	0.01458	0.02708	0.01508	0.04455	0.00198	0.01275	0.02412	0.02908	0.02514	0.04021	0.02363	0.01268	0.01524	0.00366	0.01543	0.01587	0.00356
0.04	0.00156	0.00219	0.02633	0.04892	0.01486	0.01465	0.0188	0.01553	0.02762	0.03348	0.04621	0.02833	0.05474	0.05622	0.00294	0.07158	0.02061	0.06715	0.00138	0.01304	0.00351	0.00264	0.02294	0.06012	0.04364	0.02553	0.00976	0.00244	0.01766	0.04613	0.0229	0.02359	0.01636	0.04824	0.02242	0.08878	0.00216	0.02277	0.05044	0.05114	0.04176	0.05415	0.05298	0.02712	0.03287	0.00435	0.02548	0.03019	0.00456
0.06	0.00168	0.00206	0.02989	0.06278	0.02206	0.01933	0.02677	0.02086	0.03648	0.05054	0.06866	0.03807	0.0847	0.08066	0.00305	0.12761	0.03215	0.0889	0.00148	0.0172	0.00378	0.00387	0.03182	0.09796	0.05329	0.03844	0.01277	0.00292	0.02236	0.05411	0.02934	0.03234	0.02136	0.06483	0.03135	0.1272	0.00233	0.02161	0.08558	0.07097	0.06223	0.04623	0.08077	0.03584	0.0495	0.00408	0.03181	0.0391	0.00446
0.08	0.00146	0.0024	0.03476	0.07455	0.03018	0.02421	0.03338	0.02644	0.05137	0.06592	0.10107	0.04576	0.08145	0.09977	0.0029	0.16392	0.03804	0.09907	0.00161	0.01945	0.00424	0.00326	0.04129	0.14389	0.06856	0.05492	0.01675	0.0031	0.02431	0.04868	0.04023	0.04461	0.02397	0.09369	0.03838	0.16766	0.00245	0.02672	0.10603	0.08411	0.07442	0.06636	0.10795	0.0465	0.0655	0.00437	0.03359	0.04288	0.00524
0.1	0.00162	0.00242	0.04699	0.08996	0.03849	0.02941	0.03544	0.03334	0.05949	0.07952	0.13882	0.05306	0.08618	0.11432	0.00301	0.20318	0.04634	0.11813	0.00197	0.02305	0.0049	0.00342	0.05149	0.19137	0.08035	0.07252	0.02071	0.00323	0.02419	0.056	0.04546	0.0526	0.02867	0.12439	0.04666	0.19945	0.00244	0.0257	0.12402	0.09288	0.08833	0.07155	0.13558	0.05852	0.0888	0.0066	0.03392	0.05161	0.0047
0.12	0.00176	0.00258	0.0496	0.10751	0.04753	0.03362	0.03708	0.04	0.06622	0.0934	0.185	0.05786	0.08364	0.12364	0.00309	0.21513	0.05407	0.15126	0.00189	0.02653	0.00504	0.00311	0.05959	0.23489	0.0946	0.09431	0.02517	0.00351	0.02379	0.0692	0.05048	0.06018	0.03087	0.15329	0.05606	0.2243	0.00242	0.02069	0.12859	0.10626	0.10006	0.0719	0.16945	0.0702	0.11332	0.00613	0.03525	0.06278	0.00492
0.14	0.00159	0.00216	0.04843	0.12167	0.06081	0.03995	0.0395	0.04715	0.07678	0.10496	0.23174	0.06312	0.09399	0.13043	0.00323	0.23658	0.06824	0.17468	0.00177	0.03062	0.0058	0.00393	0.0677	0.25794	0.10182	0.11679	0.02936	0.00359	0.02339	0.07151	0.0549	0.06605	0.03315	0.17754	0.06469	0.23498	0.00256	0.02104	0.12348	0.12369	0.1085	0.08447	0.19536	0.08415	0.13504	0.00486	0.03705	0.06726	0.00349
0.16	0.00159	0.00281	0.05386	0.1332	0.0726	0.04686	0.04163	0.05563	0.07697	0.11165	0.27875	0.07545	0.10807	0.12643	0.00289	0.24499	0.07725	0.19899	0.00173	0.03347	0.00625	0.00459	0.07413	0.27681	0.11504	0.1434	0.03304	0.00384	0.02396	0.06788	0.05382	0.07217	0.02996	0.20722	0.07334	0.25517	0.00262	0.02661	0.13099	0.14932	0.11343	0.10777	0.21179	0.10098	0.14943	0.00627	0.04224	0.06699	0.00421
0.18	0.00165	0.00246	0.06129	0.14551	0.07685	0.05278	0.04556	0.06177	0.0832	0.12191	0.33866	0.08902	0.1246	0.12244	0.00354	0.27388	0.08711	0.20775	0.00188	0.03672	0.00567	0.0034	0.07791	0.29893	0.12485	0.17963	0.03623	0.00397	0.02129	0.0686	0.05537	0.07716	0.03143	0.2343	0.08179	0.28569	0.0025	0.0298	0.14604	0.16846	0.12179	0.11288	0.2347	0.10552	0.16266	0.00645	0.04314	0.06446	0.00499
0.2	0.00161	0.00219	0.05756	0.15587	0.08078	0.06011	0.04864	0.0672	0.08573	0.13179	0.39069	0.10051	0.13322	0.12298	0.00324	0.28739	0.09995	0.2425	0.00134	0.03795	0.0064	0.00345	0.08588	0.30344	0.13815	0.22058	0.0393	0.00405	0.02495	0.05654	0.06155	0.08431	0.03388	0.25436	0.08564	0.29865	0.00255	0.03331	0.16894	0.18713	0.13196	0.11918	0.2638	0.10935	0.18309	0.00522	0.04453	0.07108	0.00458
0.22	0.00195	0.00254	0.06115	0.1675	0.08555	0.06239	0.05368	0.07257	0.08382	0.14058	0.44622	0.10792	0.13759	0.14728	0.00301	0.32513	0.11355	0.25516	0.00165	0.04171	0.00704	0.00246	0.09419	0.30445	0.15376	0.26335	0.04215	0.00405	0.03025	0.05657	0.06646	0.09519	0.03597	0.2786	0.09106	0.29599	0.00276	0.03704	0.2118	0.19677	0.13458	0.14403	0.30635	0.11938	0.20125	0.00582	0.0471	0.07907	0.00447
0.24	0.0021	0.00205	0.06785	0.17729	0.09114	0.06992	0.057	0.08128	0.07963	0.14927	0.49355	0.11407	0.14355	0.1687	0.00309	0.35384	0.12597	0.27782	0.00215	0.04507	0.00817	0.00274	0.10065	0.31105	0.16658	0.30123	0.0459	0.00427	0.0347	0.06881	0.07362	0.10387	0.04207	0.29132	0.09729	0.31064	0.00282	0.03764	0.24933	0.21764	0.13136	0.15399	0.34085	0.13198	0.21376	0.00751	0.0498	0.08294	0.00394
0.26	0.002	0.00221	0.06828	0.18959	0.09403	0.07405	0.0576	0.08517	0.06828	0.155	0.53482	0.12596	0.14767	0.19736	0.00355	0.41112	0.13694	0.31877	0.00234	0.04366	0.00849	0.00293	0.10401	0.32874	0.16874	0.34217	0.04857	0.00411	0.03545	0.07879	0.08027	0.11652	0.04546	0.28586	0.10792	0.32263	0.00297	0.03707	0.26537	0.21471	0.13021	0.15806	0.37962	0.14205	0.21919	0.00757	0.05088	0.09646	0.00483
0.28	0.00174	0.00232	0.06604	0.1988	0.09358	0.07571	0.05524	0.09075	0.0578	0.16061	0.58089	0.13051	0.15309	0.22929	0.00364	0.45051	0.15186	0.36944	0.00243	0.04181	0.00866	0.00275	0.10367	0.33961	0.17712	0.37974	0.05293	0.0041	0.03302	0.06366	0.08493	0.1251	0.04954	0.28789	0.11919	0.34164	0.00285	0.03586	0.2696	0.19583	0.12728	0.1708	0.42173	0.14539	0.21878	0.00719	0.05421	0.1098	0.00461
0.3	0.00176	0.00285	0.06835	0.20453	0.09802	0.07881	0.05438	0.09629	0.04953	0.16519	0.60632	0.13774		0.26176	0.00327	0.52396	0.15723	0.40947	0.00263	0.04106	0.00901	0.00326	0.09138	0.35505	0.19755		0.05482	0.00434	0.03197	0.05154	0.08972	0.1319	0.05538	0.29453	0.12994	0.35447	0.00295	0.03496			0.12032	0.16376	0.46365	0.14307	0.2161	0.00812	0.05817	0.12893	0.00331
0.32	0.00194	0.00275		0.20843	0.10356	0.08097	0.05424	0.09742	0.04505	0.1699	0.61443	0.14339		0.27814	0.00328	0.59993	0.17373	0.43788	0.00252	0.03966	0.00965	0.00272		0.37409			0.05757	0.00424	0.02835	0.05075	0.09658	0.13774	0.06192	0.29408	0.14132	0.36095	0.00312	0.03784			0.11873	0.16581	0.49713	0.13387	0.21761	0.00835	0.06118	0.14983	0.00537
0.34	0.0021	0.00241		0.20868	0.10556	0.08042	0.0547	0.09881	0.0553	0.16953		0.15141		0.28712	0.00371				0.00226	0.03892	0.00972	0.00285		0.39513			0.05929	0.0042			0.10322	0.14406	0.06358	0.28452	0.15592	0.37639	0.00322				0.12178	0.1839	0.52448		0.21202	0.00716	0.06453
0.36	0.00187	0.00268		0.19931	0.10587	0.07003	0.05385	0.10085		0.16525		0.15054			0.00348				0.00181	0.03928	0.01007			0.42066			0.05884	0.00432			0.11421	0.15335	0.06418	0.27972	0.17012	0.38478	0.00334				0.1282	0.188	0.53889		0.20253	0.00695	0.06395
0.38	0.00195	0.00231		0.19049	0.10941	0.06917	0.05308	0.10353		0.15641		0.15298			0.00338						0.01001			0.45272			0.05983	0.00424			0.12708	0.15725	0.06369	0.27345	0.18478	0.3871	0.00339				0.1308	0.17255	0.55798			0.00859	0.06164
0.4	0.00212	0.00216		0.18144	0.11386	0.0658	0.05007	0.10435		0.14825		0.15535			0.00376						0.01096			0.47059			0.06057	0.0042			0.13078	0.16076	0.06615		0.19783	0.38776	0.0036				0.12754	0.1912	0.58909			0.00815	0.06234
0.42	0.00197	0.00178		0.18158	0.12082	0.06426	0.05043	0.10408		0.14252		0.16398			0.00351									0.48663			0.06111	0.00466			0.13765	0.16692	0.06418		0.20643	0.39774	0.00351				0.12485	0.18471	0.62657				0.06142
0.44	0.00237	0.00136		0.18824	0.12809		0.05289	0.10397		0.13891					0.00363									0.50801			0.06173	0.00449			0.14738	0.16922	0.06381		0.21865	0.40245	0.00371				0.12874		0.67977				0.05899
0.46	0.00211	0.00238		0.20227	0.12902		0.05522	0.10137		0.13416					0.00346												0.06062	0.00479			0.1552	0.16827	0.0711		0.22336	0.39583	0.00403				0.12477		0.72991				0.05357
0.48	0.00186	0.00201		0.21739	0.1297		0.05728	0.10228		0.12982					0.00338												0.06082	0.00483			0.16486	0.16063	0.07361		0.22856	0.40511	0.00399				0.11929		0.77953				0.05408
		0.00202		0.22685	0.13164		0.05802	0.10778		0.12726					0.00368												0.06135	0.00479			0.17408	0.15372	0.07894		0.23379	0.41385	0.00393				0.11714						0.05453
		0.00245		0.24157	0.13518		0.05785	0.11134		0.12707					0.00355												0.06002	0.00511			0.18145	0.14049	0.08089		0.2427		0.00401				0.12262						0.05479
					0.13552		0.05737	0.1105		0.12707					0.00366												0.05864	0.00469			0.1969	0.13146	0.08603		0.24454		0.0042				0.12545						0.05846
					0.13926		0.05813	0.11173							0.00392												0.05704	0.00499			0.20772	0.12208			0.24471		0.00436				0.12639						0.05092
							0.06059	0.11044							0.00434												0.05584	0.00522			0.21152				0.24273		0.00461				0.12966						0.04969
							0.06371	0.11096							0.00433												0.05394	0.00507			0.21267				0.24731		0.00449				0.14297						0.05302
							0.06484	0.11255							0.00441												0.05233	0.00525							0.24667		0.0046				0.15655						0.06168
								0.11396							0.00412												0.05297	0.00546							0.24614		0.00481				0.16953						0.06481
								0.11391							0.00433												0.05311	0.00551							0.24138		0.00492				0.18314						0.06348
								0.11372							0.00411												0.05333	0.00559							0.23609		0.00494				0.19706						0.06223
								0.1116							0.0047												0.05648	0.00571							0.23066		0.00506										0.06198
															0.00446												0.05827	0.00584							0.2234		0.00517										0.06571
															0.00463												0.06054	0.00607							0.21719		0.00546										0.07367
															0.00456												0.06261	0.00595									0.0056										0.07877
															0.00466												0.06514	0.00558									0.00559										0.07853
															0.00452												0.06858	0.00595									0.0055										0.08052
															0.00507												0.06982	0.00561									0.00577										0.08069
															0.00459												0.07244	0.00548									0.00596										0.08098
															0.00493												0.07496	0.00535									0.00627										0.08165
															0.00496												0.0763	0.00508									0.00633										0.08405
															0.00523												0.07699	0.00521									0.00647
															0.00477													0.00511									0.00668
															0.00482													0.00509									0.00696
															0.00489													0.00537									0.0072
															0.005													0.00513									0.00747
															0.00498													0.00503									0.00757
															0.00523													0.00521									0.00779
															0.00507													0.00511									0.00798
															0.005													0.00519									0.00807
															0.00508													0.00531									0.00805
															0.0048													0.00516									0.00833
															0.00525													0.00504									0.00849
															0.00529													0.00525									0.00861
															0.00527													0.00545									0.00887
															0.00515													0.00531									0.00918
															0.00519													0.00544									0.00941
															0.00537													0.00501									0.00953
															0.00581													0.00531									0.00971
															0.00555													0.00509									0.00998
															0.00553													0.00539									0.01024
															0.00537													0.00573									0.01015
															0.00534													0.00514									0.01033
															0.00531													0.00528									0.01041
															0.00575													0.00565									0.01062
															0.00579													0.00531									0.01065
															0.00595													0.00584									0.01107
																												0.00581									0.01119
																												0.00618									0.01134
																												0.00618									0.01166
																												0.00631									0.01169
																												0.00619									0.01165
																												0.00688									0.01171
																												0.00661									0.01196
																												0.00684									0.01211
																												0.00687									0.01231
																												0.00622									0.01247
																												0.0064									0.01265
																																					0.01278
																																					0.0129
																																					0.01316
																																					0.01296
																																					0.01306
																																					0.01321
																																					0.01327
																																					0.01351
																																					0.01368
																																					0.0137
																																					0.01398
																																					0.01393
																																					0.01411
																																					0.01405
																																					0.01435
																																					0.01451
																																					0.01459
																																					0.0147
																																					0.01459
																																					0.01469
																																					0.01461
																																					0.01491
																																					0.01528
																																					0.01502
																																					0.01533
																																					0.01501
																																					0.01563
																																					0.01558
																																					0.0157
																																					0.01569
																																					0.0157
																																					0.01578
																																					0.01602
																																					0.01597
																																					0.01586
																																					0.01596
																																					0.0164
																																					0.01623
																																					0.0165
																																					0.01662
																																					0.0166
																																					0.01671
																																					0.01684
																																					0.01691
																																					0.01703
																																					0.01712
																																					0.01718
																																					0.01746
[truncated: 5 more columns]

## Sheet: Fig 1g
Lag time(s)	MSD(μm^2)
0.02	0.01775	0.00918	0.03329	0.02406	0.00581	0.04113	0.01234	0.02833	0.01085	0.01042	0.01941	0.01832	0.00833	0.01332	0.00939	0.02739	0.01367	0.01739	0.01883	0.00858	0.01657	0.01405	0.01939	0.00837	0.05355	0.01672	0.02644	0.0119	0.02058	0.00838	0.00593	0.012	0.02055	0.01535	0.02113	0.01395	0.03025	0.01176
0.04	0.03091	0.0202	0.04786	0.02538	0.00857	0.06061	0.01606	0.04027	0.01755	0.01028	0.03259	0.02415	0.01401	0.02588	0.01448	0.0344	0.0272	0.02079	0.03536	0.01265	0.0324	0.02711	0.02384	0.01221	0.0796	0.03004	0.04947	0.01341	0.03477	0.01294	0.00991	0.01842	0.02979	0.02741	0.04808	0.02529	0.05868	0.02409
0.06	0.04866	0.03234	0.07184	0.0297	0.01252	0.0794	0.01916	0.06045	0.02351	0.01105	0.04626	0.02851	0.01924	0.03969	0.01946	0.0414	0.03389	0.02588	0.05953	0.01866	0.04519	0.03526	0.02148	0.01481	0.08716	0.03903	0.06663	0.01325	0.04498	0.01475	0.01135	0.02436	0.04237	0.03529	0.07918	0.03437	0.07885	0.03898
0.08	0.07322	0.04457	0.08646	0.02969	0.01584	0.09622	0.01968	0.0815	0.03023	0.00973	0.05165	0.03072	0.02045	0.05332	0.02538	0.05426	0.03862	0.02872	0.07762	0.0238	0.05377	0.04447	0.02165	0.0177	0.09464	0.04794	0.08711	0.01356	0.04525	0.01764	0.01301	0.03304	0.0534	0.03942	0.11504	0.04729	0.09854	0.05315
0.1	0.09788	0.05062	0.10951	0.03219	0.01965	0.1102	0.02448	0.1041	0.03345	0.01186	0.05333	0.03628	0.02132	0.06735	0.02851	0.05285	0.04259	0.03628	0.09629	0.02697	0.0602	0.05294	0.0335	0.02058	0.09513	0.05625	0.10011	0.01557	0.04652	0.01489	0.01536	0.03657	0.062	0.03552	0.15425	0.05647	0.11176	0.06022
0.12	0.12081	0.0597	0.12247	0.03625	0.02353	0.12621	0.02979	0.11577	0.03619	0.01075	0.05754	0.04239	0.02058	0.08633	0.0333	0.05358	0.04829	0.04298	0.10603	0.03223	0.07057	0.0595	0.03335	0.02384	0.12672	0.06659	0.10655	0.01552	0.04251	0.01627	0.01622	0.04004	0.07358	0.0286	0.1952	0.06701	0.12421	0.06335
0.14	0.13494	0.06972	0.14493	0.03698	0.02836	0.13908	0.03429	0.12999	0.036	0.01091	0.06228	0.04445	0.01973	0.11098	0.0355	0.05299	0.05485	0.05548	0.10836	0.03518	0.07698	0.06564	0.03283	0.02567	0.13845	0.07757	0.11647	0.01675	0.04667	0.01926	0.01836	0.0451	0.08118	0.02503	0.23876	0.08796	0.1458	0.07068
0.16	0.14405	0.07942	0.15042	0.04282	0.03061	0.15362	0.03515	0.13938	0.03879	0.01118	0.06468	0.05263	0.0182	0.13734	0.03907	0.05125	0.06324	0.06334	0.11098	0.03431	0.08484	0.07901	0.03573	0.02811	0.12515	0.08168	0.11813	0.01633	0.04497	0.02053	0.01786	0.04451	0.09565	0.02522	0.27183	0.10325	0.1558	0.07551
0.18	0.1459	0.08598	0.15393	0.0406	0.03484	0.16577	0.03571	0.14254	0.04079	0.01121	0.06293	0.0563	0.01788	0.16249	0.04499	0.05113	0.06884	0.07165	0.10738	0.03695	0.08901	0.09431	0.03967	0.03027	0.11533	0.09482	0.12059	0.01418	0.04638	0.01861	0.01821	0.04582	0.10154	0.02763	0.28361	0.11544	0.17491	0.08117
0.2	0.14516	0.08775	0.15195	0.0379	0.0381	0.1772	0.03542	0.13162	0.04149	0.01139	0.06686	0.06218	0.01415	0.19178	0.04851	0.05775	0.0702	0.07918	0.10662	0.03843	0.09732	0.1013	0.03241	0.03099	0.14071	0.10744	0.12984	0.01528	0.04145	0.01886	0.02032	0.05273	0.1051	0.03001	0.29481	0.13328	0.20505	0.08759
0.22	0.14572	0.09515	0.14894	0.03536	0.04188	0.20555	0.03842	0.12117	0.04206	0.01005	0.06298	0.06823	0.01543	0.23013	0.05581	0.05755	0.06704	0.09758	0.11078	0.04384	0.10189	0.10312	0.04455	0.03315	0.18217	0.11536	0.13767	0.01749	0.04124	0.02124	0.02185	0.06154	0.11824	0.036	0.30872	0.14347	0.23072	0.08485
0.24	0.16053	0.10335	0.15992	0.03424	0.04519	0.23063	0.03979	0.12084	0.04203	0.01135	0.06208	0.07426	0.02095	0.26849	0.05955	0.05606	0.06492	0.10547	0.10535	0.0471	0.11111	0.10699	0.05008	0.03514	0.18588	0.1224	0.14007	0.01553	0.03835	0.01889	0.02211	0.06763	0.13454	0.03892	0.34021	0.15864	0.24171	0.08425
0.26	0.1662	0.1058	0.17438	0.03543	0.04641	0.25501	0.04332	0.1022	0.04824	0.01076	0.06156	0.08219	0.02383	0.31173	0.05878	0.05597	0.0636	0.11289	0.10558	0.05066	0.12338	0.11355	0.04121	0.03677	0.19705	0.13091	0.14736	0.01431	0.04042	0.01996	0.02282	0.07402	0.15101	0.03888	0.38276	0.18072	0.25887	0.08015
0.28	0.18397	0.10792	0.18991	0.04009	0.04668	0.26027	0.04186	0.09789	0.04825	0.01183	0.0655	0.08481	0.02335	0.35855	0.06265	0.05183	0.06118	0.10319	0.1109	0.05196	0.12675	0.11108	0.04614	0.03697	0.19362	0.13952	0.15684	0.01475	0.04337	0.0204	0.02229	0.07554	0.1532	0.03895	0.43346	0.19065	0.29297	0.07645
0.3	0.20097	0.11739	0.19502	0.03826	0.04777	0.28305		0.0947	0.05165	0.01125	0.06969	0.09089	0.01883	0.40928	0.06838	0.05239	0.05979	0.12042	0.11551	0.05686	0.13275	0.12084	0.0579	0.03876		0.14165	0.16554	0.01558	0.05034	0.02182	0.02404		0.16551	0.03618		0.20712	0.32736	0.07616
0.32			0.20666	0.03816	0.04767	0.30811		0.09062		0.01286	0.07494	0.09929		0.46654	0.07757	0.05371	0.06053	0.13297	0.11867	0.06219	0.12984		0.06329	0.03999		0.14295	0.1733	0.01481			0.02473		0.17564	0.03334		0.22366		0.08276
0.34				0.03959	0.0478	0.34182		0.08923		0.01334	0.07538	0.11426		0.53134	0.08697	0.05371	0.05991			0.06637	0.13725		0.05753	0.03989		0.14593	0.18017	0.01499			0.0228		0.17709	0.03305		0.23696
0.36				0.04121	0.0465	0.38623		0.08517		0.01314	0.08111			0.60069	0.08919	0.05848	0.05382			0.07194	0.14439			0.0411		0.14487	0.1897	0.01568			0.02312		0.18633	0.03476		0.26243
0.38				0.04275	0.04481	0.41163		0.08559		0.01398	0.0825			0.66811	0.09289	0.05642				0.07519	0.1415			0.0423		0.13544	0.20387	0.01585			0.02399		0.18902	0.03952		0.2872
0.4				0.04714	0.04452	0.43749		0.08384		0.01315	0.08175			0.73662	0.09139	0.05332				0.08002	0.14317			0.04421		0.12916	0.21581	0.01624			0.02497			0.0422		0.30183
0.42				0.0472	0.04481	0.47293		0.09316		0.01324	0.07712			0.81274		0.05633				0.08592	0.15106			0.04246		0.12382	0.22564	0.01708			0.02703			0.04452		0.32727
0.44				0.0474	0.04352	0.50559		0.09974		0.01299	0.08253					0.06135				0.09029	0.16652			0.0428		0.12387	0.23829	0.01644			0.02875			0.04175		0.35796
0.46				0.04629	0.04265	0.54433		0.10881		0.01282	0.08026					0.0678				0.09655	0.17734			0.04467		0.12594	0.24637	0.01671			0.03133			0.03803		0.39152
0.48				0.04587	0.04171	0.56609				0.01199	0.08041					0.07852				0.1014	0.18461			0.04615		0.12205	0.25268	0.01783			0.03613			0.03731
				0.04699	0.04246	0.58948				0.01301	0.08389					0.08767				0.10881				0.04725			0.27032	0.01728			0.03787			0.03821
				0.04946	0.04235	0.61978				0.01315	0.08868					0.08912				0.11405				0.04723			0.28392	0.01782						0.03892
				0.04473	0.04198	0.65891				0.01378										0.12156				0.04922			0.29047	0.01859						0.04628
				0.04809	0.04074	0.69742				0.01307										0.12724				0.04821			0.29991	0.01796						0.04697
				0.04883	0.0398	0.72921				0.01286										0.13482				0.04757			0.30171	0.01774						0.0486
				0.04983	0.03806	0.76632				0.01312										0.14441				0.04616			0.31854	0.01722						0.04706
				0.0487	0.03783	0.8062				0.01434										0.15154				0.04266			0.34436	0.01785						0.04673
				0.0512	0.03686	0.85302				0.01401										0.16008				0.04086			0.35866	0.0173						0.04726
				0.05349	0.03701	0.8963				0.01348										0.16766				0.03806			0.36902	0.01754						0.05009
				0.04943	0.03637	0.94115				0.01517										0.17193				0.03411			0.3862	0.017						0.05463
				0.0582	0.03616					0.01278														0.03083			0.41673	0.01823						0.05494
				0.06064	0.03655					0.01335														0.02793			0.42305	0.01819						0.05538
				0.05815	0.0377					0.01378														0.0257				0.01834						0.05606
				0.056	0.03885					0.0151														0.02333				0.01902						0.05445
				0.0597	0.04063					0.01536														0.02256				0.01895
				0.06035	0.04264					0.0161														0.02285				0.0184
				0.05394	0.04515					0.01506														0.02296				0.01895
				0.06014	0.04672					0.01464														0.0238				0.01711
				0.05717	0.04825					0.01596																		0.01704
				0.05191	0.04882					0.01582																		0.01835
				0.05673	0.04883					0.0174																		0.01703
					0.05116					0.01653																		0.01693
										0.01679																		0.01903
										0.01724																		0.01801
										0.01703																		0.01663
										0.01704																		0.01814
										0.01705																		0.016
										0.01732																		0.01549
										0.01659																		0.01524
										0.017																		0.01835
										0.01689																		0.01708
										0.01666																		0.0172
										0.016																		0.01728
										0.01685																		0.01829
										0.01584																		0.01774
										0.01698																		0.01705
										0.01678																		0.0168
										0.01814																		0.01379
										0.01764																		0.01887
										0.01847																		0.01924
										0.01715																		0.01684
										0.01787																		0.01513
										0.01824																		0.01781
										0.01945																		0.01797
										0.01991																		0.01799
										0.01953																		0.0181
										0.01959																		0.01683
										0.01959																		0.01888
										0.01955																		0.02022
										0.01973																		0.01653
										0.02179																		0.01508
										0.02097																		0.01582
										0.02068																		0.01687
										0.02186																		0.01627
										0.02282																		0.01715
										0.02149																		0.01707
										0.02295																		0.01765
										0.02314																		0.01927
										0.02138																		0.01887
										0.02245																		0.01769
										0.02201																		0.01798
										0.02268																		0.01926
										0.02204																		0.01806
										0.02274
										0.02335
										0.02475
										0.02363
										0.02594
										0.02527

## Sheet: Fig 1h
Bin Centers	Cumulative Percent of Control	Cumulative Percent of TSA
0.0005	0.06798	0
0.0015	1.35962	0.13947
0.0025	3.80693	0.48815
0.0035	7.40993	1.25523
0.0045	10.4691	2.37099
0.0055	12.7804	3.27755
0.0065	13.8681	4.95119
0.0075	14.7519	6.7643
0.0085	15.7036	8.159
0.0095	16.6553	9.34449
0.0105	17.1312	10.8089
0.0115	17.947	12.7615
0.0125	18.6948	14.5049
0.0135	19.1706	15.9693
0.0145	19.9864	18.1311
0.0155	20.4623	20.2929
0.0165	21.1421	21.8271
0.0175	21.482	23.5704
0.0185	22.3657	25.7322
0.0195	23.1815	27.6151
0.0205	23.4534	29.5676
0.0215	23.9973	30.7531
0.0225	24.4732	32.2873
0.0235	24.881	34.0307
0.0245	25.6288	35.7741
0.0255	26.0367	37.2385
0.0265	26.5806	38.8424
0.0275	27.0564	40.5858
0.0285	27.4643	42.0502
0.0295	28.1441	43.6541
0.0305	28.9599	45.0488
0.0315	29.4358	45.7462
0.0325	30.0476	47.0014
0.0335	31.0673	48.2566
0.0345	31.6111	49.5816
0.0355	32.291	50.7671
0.0365	33.0388	52.5802
0.0375	33.7865	53.7657
0.0385	34.6703	55.0907
0.0395	35.69	56.2064
0.0405	36.3698	57.113
0.0415	36.7097	58.159
0.0425	37.7294	59.4142
0.0435	38.7492	60.251
0.0445	39.225	61.2971
0.0455	40.3807	62.2036
0.0465	41.5364	62.8312
0.0475	41.9443	64.0865
0.0485	42.5561	65.2022
0.0495	42.828	65.7601
0.0505	43.9837	66.5969
0.0515	45.0034	67.2943
0.0525	46.2271	67.9916
0.0535	47.1108	68.7587
0.0545	47.9946	69.5258
0.0555	49.2862	70.0837
0.0565	49.83	71.1994
0.0575	51.2576	71.8271
0.0585	51.8015	72.3152
0.0595	52.6853	72.9428
0.0605	53.2291	73.9888
0.0615	54.0449	74.4073
0.0625	54.4528	74.9651
0.0635	54.9966	75.802
0.0645	55.5404	76.3598
0.0655	56.4242	77.3361
0.0665	57.24	77.9637
0.0675	57.9198	78.3821
0.0685	58.5996	79.219
0.0695	59.1434	79.5676
0.0705	60.0272	79.7071
0.0715	60.9109	80.265
0.0725	61.7267	80.8229
0.0735	62.2026	81.1018
0.0745	62.5425	81.4505
0.0755	63.0863	82.2176
0.0765	63.5622	82.7057
0.0775	64.0381	83.3333
0.0785	64.7179	83.6123
0.0795	65.5336	84.3794
0.0805	66.0775	84.8675
0.0815	66.9613	85.5649
0.0825	67.845	85.7741
0.0835	68.2529	86.053
0.0845	69.0007	86.4714
0.0855	69.4766	86.6109
0.0865	70.0204	86.9595
0.0875	70.6322	87.3082
0.0885	71.312	87.7964
0.0895	71.9239	88.0753
0.0905	72.1278	88.3542
0.0915	72.5357	88.9819
0.0925	73.4194	89.2608
0.0935	74.3712	89.6792
0.0945	75.051	89.6792
0.0955	75.3229	89.8884
0.0965	76.0707	90.2371
0.0975	76.8865	90.6555
0.0985	77.4303	91.0042
0.0995	77.7702	91.6318
0.1005	78.586	91.7015
0.1015	79.0619	91.841
0.1025	79.3338	92.0502
0.1035	79.5377	92.3291
0.1045	80.0816	92.6778
0.1055	80.7614	92.887
0.1065	81.1013	93.0962
0.1075	81.7811	93.2357
0.1085	82.053	93.3054
0.1095	82.7328	93.6541
0.1105	82.9368	93.8633
0.1115	83.4126	94.0028
0.1125	83.6166	94.4212
0.1135	83.9565	94.6304
0.1145	84.4324	94.7001
0.1155	84.7043	94.9093
0.1165	85.2481	95.0488
0.1175	85.4521	95.1185
0.1185	85.86	95.3975
0.1195	86.1319	95.6764
0.1205	86.1319	95.8856
0.1215	86.4718	96.0251
0.1225	86.6077	96.0948
0.1235	87.0836	96.1646
0.1245	87.4235	96.1646
0.1255	87.4915	96.304
0.1265	87.7634	96.4435
0.1275	88.0353	96.6527
0.1285	88.2393	96.7922
0.1295	88.4432	96.7922
0.1305	88.9191	96.7922
0.1315	89.1231	96.9317
0.1325	89.5309	96.9317
0.1335	89.7349	97.0711
0.1345	90.0068	97.1409
0.1355	90.1428	97.2106
0.1365	90.4827	97.3501
0.1375	90.6186	97.4198
0.1385	91.0265	97.4198
0.1395	91.5704	97.4198
0.1405	91.8423	97.4895
0.1415	92.0462	97.4895
0.1425	92.2502	97.629
0.1435	92.3861	97.6987
0.1445	92.3861	97.6987
0.1455	92.794	97.6987
0.1465	92.93	97.7685
0.1475	93.1339	97.7685
0.1485	93.3379	97.7685
0.1495	93.6778	97.7685
0.1505	93.8137	97.7685
0.1515	94.1536	97.9079
0.1525	94.4256	97.9777
0.1535	94.6975	97.9777
0.1545	94.7655	98.1171
0.1555	94.9014	98.1171
0.1565	94.9694	98.1869
0.1575	95.0374	98.1869
0.1585	95.1054	98.2566
0.1595	95.2413	98.3264
0.1605	95.3773	98.3264
0.1615	95.5133	98.3264
0.1625	95.5812	98.3961
0.1635	95.7172	98.3961
0.1645	95.7172	98.3961
0.1655	95.7852	98.3961
0.1665	95.9211	98.3961
0.1675	95.9891	98.5356
0.1685	96.0571	98.5356
0.1695	96.1931	98.6053
0.1705	96.261	98.6053
0.1715	96.397	98.675
0.1725	96.6009	98.675
0.1735	96.6009	98.675
0.1745	96.7369	98.675
0.1755	96.8049	98.7448
0.1765	96.9409	98.7448
0.1775	97.0088	98.8842
0.1785	97.1448	98.8842
0.1795	97.2808	98.8842
0.1805	97.5527	98.8842
0.1815	97.6207	98.954
0.1825	97.7566	98.954
0.1835	97.7566	98.954
0.1845	97.8246	98.954
0.1855	97.8246	98.954
0.1865	97.8926	99.0237
0.1875	97.8926	99.0237
0.1885	97.9606	99.0237
0.1895	98.0285	99.0237
0.1905	98.0285	99.0237
0.1915	98.0965	99.0237
0.1925	98.0965	99.0934
0.1935	98.2325	99.0934
0.1945	98.2325	99.0934
0.1955	98.2325	99.0934
0.1965	98.2325	99.0934
0.1975	98.2325	99.0934
0.1985	98.2325	99.0934
0.1995	98.3005	99.0934
0.2005	98.3005	99.0934
0.2015	98.3005	99.1632
0.2025	98.3685	99.2329
0.2035	98.4364	99.2329
0.2045	98.5044	99.2329
0.2055	98.5044	99.2329
0.2065	98.5044	99.2329
0.2075	98.5044	99.2329
0.2085	98.5724	99.2329
0.2095	98.5724	99.3026
0.2105	98.5724	99.3026
0.2115	98.6404	99.3026
0.2125	98.7084	99.3026
0.2135	98.7084	99.3026
0.2145	98.7763	99.3026
0.2155	98.7763	99.3026
0.2165	98.8443	99.4421
0.2175	98.9123	99.4421
0.2185	98.9803	99.4421
0.2195	98.9803	99.4421
0.2205	99.0483	99.4421
0.2215	99.0483	99.4421
0.2225	99.0483	99.4421
0.2235	99.0483	99.4421
0.2245	99.0483	99.4421
0.2255	99.1842	99.4421
0.2265	99.1842	99.4421
0.2275	99.1842	99.4421
0.2285	99.1842	99.4421
0.2295	99.1842	99.4421
0.2305	99.2522	99.4421
0.2315	99.2522	99.4421
0.2325	99.2522	99.4421
0.2335	99.3202	99.4421
0.2345	99.3202	99.4421
0.2355	99.3202	99.4421
0.2365	99.3202	99.4421
0.2375	99.3202	99.4421
0.2385	99.3202	99.4421
0.2395	99.3202	99.4421
0.2405	99.3202	99.5118
0.2415	99.3202	99.5118
0.2425	99.3202	99.5816
0.2435	99.3202	99.6513
0.2445	99.3202	99.6513
0.2455	99.3202	99.7211
0.2465	99.3202	99.7211
0.2475	99.3202	99.7211
0.2485	99.3202	99.7211
0.2495	99.3882	99.7211
0.2505	99.4561	99.7211
0.2515	99.5241	99.7211
0.2525	99.5241	99.7211
0.2535	99.5241	99.7211
0.2545	99.5241	99.7211
0.2555	99.5241	99.7211
0.2565	99.5241	99.7211
0.2575	99.5241	99.7211
0.2585	99.5241	99.7211
0.2595	99.5921	99.7211
0.2605	99.5921	99.7211
0.2615	99.5921	99.7211
0.2625	99.5921	99.7908
0.2635	99.5921	99.7908
0.2645	99.5921	99.8605
0.2655	99.5921	99.8605
0.2665	99.5921	99.8605
0.2675	99.5921	99.8605
0.2685	99.5921	99.8605
0.2695	99.5921	99.8605
0.2705	99.5921	99.8605
0.2715	99.6601	99.8605
0.2725	99.6601	99.8605
0.2735	99.6601	99.8605
0.2745	99.6601	99.8605
0.2755	99.6601	99.8605
0.2765	99.6601	99.8605
0.2775	99.6601	99.8605
0.2785	99.6601	99.8605
0.2795	99.6601	99.8605
0.2805	99.6601	99.8605
0.2815	99.7281	99.8605
0.2825	99.7281	99.8605
0.2835	99.7281	99.8605
0.2845	99.7281	99.8605
0.2855	99.7281	99.8605
0.2865	99.7281	99.8605
0.2875	99.7281	99.8605
0.2885	99.7281	99.8605
0.2895	99.7281	99.8605
0.2905	99.7281	99.8605
0.2915	99.7281	99.8605
0.2925	99.7281	99.8605
0.2935	99.7281	99.8605
0.2945	99.7281	99.8605
0.2955	99.7281	99.8605
0.2965	99.7281	99.8605
0.2975	99.7281	99.8605
0.2985	99.7281	99.8605
0.2995	99.7281	99.9303
0.3005	99.7281	99.9303
0.3015	99.7961	99.9303
0.3025	99.7961	100
0.3035	99.7961	100
0.3045	99.7961	100
0.3055	99.7961	100
0.3065	99.7961	100
0.3075	99.864	100
0.3085	99.864	100
0.3095	99.932	100
0.3105	99.932	100
0.3115	99.932	100
0.3125	99.932	100
0.3135	99.932	100
0.3145	99.932	100
0.3155	99.932	100
0.3165	99.932	100
0.3175	99.932	100
0.3185	100	100
0.3195	100	100
0.3205	100
0.3215	100
0.3225	100
0.3235	100
0.3245	100
0.3255	100
0.3265	100
0.3275	100
0.3285	100
0.3295	100
0.3305	100
0.3315	100
0.3325	100
0.3335	100
0.3345	100
0.3355	100
0.3365	100
0.3375	100
0.3385	100
0.3395	100
0.3405	100

## Sheet: Fig 1j
Lag time(s)	MSD(μm^2)
	Control, Perif	Control, Int	TSA, Perif	TSA, Int
0.02	0.00751	0.01807	0.01187	0.0161
0.04	0.01	0.03297	0.01832	0.02491
0.06	0.01229	0.04664	0.02475	0.03253
0.08	0.0144	0.0598	0.0306	0.03976
0.1	0.01624	0.07245	0.03589	0.04641
0.12	0.01804	0.0846	0.0412	0.05279
0.14	0.01975	0.09641	0.04668	0.05895
0.16	0.02141	0.10804	0.05096	0.06476
0.18	0.02282	0.11956	0.05532	0.07048
0.2	0.02445	0.13113	0.05914	0.07587
0.22	0.0265	0.14246	0.06287	0.08126
0.24	0.02808	0.15368	0.06652	0.08649
0.26	0.03014	0.16478	0.07005	0.09199
0.28	0.03218	0.17572	0.07411	0.09711
0.3	0.0341	0.18357	0.07742	0.10004
0.32	0.03576	0.19251	0.07944	0.10086

## Sheet: Fig 1k
Diffusive exponent, α
Control, Perif	TSA, Perif	Control, Int	TSA, Int
0.10339	0.29039	0.50375	0.96299
0.42118	0.2973	1.03287	0.50416
0.53066	0.61404	1.15814	0.65771
0.60219	0.20827	0.57667	0.49435
0.52213	0.64462	0.84037	1.63584
0.18073	0.48035	1.50325	0.8114
0.15883	1.47365	0.91218	0.76211
0.0301	0.17462	0.63929	0.47878
0.29508	0.8129	1.57159	1.29687
0.09221	0.43991	1.44268	0.37492
0.17325	0.51197	0.93948	0.74265
0.69136	0.66295	1.31184	0.32294
0.28604	0.9591	0.8278	1.07687
0.09714	0.34092	1.20137	1.01424
0.29958	0.53954	0.43846	0.40718
0.09972	0.09413	0.91944	1.14246
0.10209	0.69416	0.77659	0.86865
0.02427	0.22436	1.03446	0.68688
0.1881	0.21148	0.53184	0.89286
0.05268	0.35204	0.81829	0.42247
0.43542	0.64841	1.61556	0.33002
0.01295	0.80173	0.53711	0.71517
0.62843	0.7662	0.39563	0.4429
0.64369	0.61664	0.91608	0.30454
0.10287	0.15718	0.04602	0.64358
0.1135	0.76397	0.73407	0.22963
0.06088	0.55902	0.49785	0.25118
0.04328	0.55396	1.1359	0.4162
0.06719	0.22334	0.27896	0.93704
0.18171	0.27276	0.97732	0.42209
0.06728	0.43711	0.92265	0.45124
0.11722	0.98918	0.58902	0.20501
0.1372	0.44425	0.59846	0.06202
0.15898	0.73165	0.66267	0.4255
0.13966	0.51461	0.64587	0.25474
0.23372	0.71295	1.02688	0.3352
0.85472	0.19236	0.58542	0.57432
1.13452	0.32862	0.85878	0.53493
0.67716	0.69528	0.35108	0.77218
0.55885	0.44273	0.46872	0.05788
0.04152	0.41249	0.84938	0.7955
0.3169	0.55598	0.76809	0.34611
0.09157	1.18655	0.71266	0.32521
0.88596	0.31665	1.26277	0.38253
0.30928	0.56737	0.75418	0.96861
0.10617	0.3293	0.76815	0.60098
0.13626	0.46116	0.85545	0.56445
0.14201	0.45433	0.87854	1.00873
0.10193	0.71613	0.72627	0.55722
0.11637	0.98319	0.97575	0.38138
0.11896		0.8902	0.49568
0.33807		0.84172	0.85859
0.17659		0.69292	0.26127
0.30277		0.551	0.38147
0.08512		0.90228	0.51342
0.1411		0.90839	1.00249
0.38916		1.19055	1.14623
0.09903		1.14782	0.22153
0.13852		1.0557	0.75565
0.11291		0.79836	0.37096
0.0608		0.92046	0.537
0.12463		0.79915	0.22699
0.59077		0.6476	0.3252
0.22573		0.67995	0.6681
0.12224		0.66461	0.35117
0.98539		0.90427	0.52809
0.08053		0.65603	0.45568
1.02026		1.07623	0.32272
0.24294		0.88214	0.50704
0.47534		0.70612	0.14606
0.42384		0.78769	0.18991
0.36908		0.84786	0.49332
0.29391		1.09519	0.15872
0.12954		1.1498	0.71037
0.34479		1.14283	0.19078
0.15378		0.46324	0.44281
0.04365		1.29806	1.21114
0.16371		1.04428	0.18681
0.63575		1.13066	0.27942
0.66386		1.07688	0.80548
0.17141		0.87944	0.6363
0.1017		0.79516	0.64758
0.03197		0.90237	0.66244
0.10311		0.8139	0.41197
0.1584		0.94009	0.43787
0.17946		1.33343	0.57742
0.19281		0.58261	0.51663
0.1219		0.54084	0.6402
0.089		0.44417	0.45391
0.17983		0.71312	0.6274
0.02135		0.57268	0.29455
0.14135		0.38694	0.15493
1.06396		0.97936	0.84757
0.14648		0.86223	0.71972
0.06174		0.96425	0.67643
0.06556		0.11876	0.79276
0.37241		1.34589	0.3629
0.13322		0.73772	0.47733
0.19916		1.23019	0.18951
0.11107		0.11999	0.3559
0.34671		0.57401	0.16069
0.02234		1.00592	0.52625
0.10742		1.07613	1.00093
0.14777		0.96907	0.65152
0.18119		1.08628	0.43172
0.02492		0.85503	0.34851
0.23759		1.05538	0.31444
0.2007		1.00327	1.04273
0.52541		1.21467	1.43916
0.36721		0.99949	0.33999
0.94661		0.74094	1.33405
0.17219		1.15707	0.1725
0.5579		1.20421	0.55987
0.40474		0.79585	0.9974
0.00641		0.32684	0.32879
0.07895		1.03575	0.27142
0.09916		0.98369	0.74429
0.48531		0.83163	0.73035
0.06028		0.47979	0.40668
0.08722		1.25624	0.69706
0.30434		0.03272	1.00053
0.28659		0.14299	0.20969
0.02708		0.38852	0.74324
0.0891		0.17733	0.94341
0.96232		0.21844	0.72415
0.33191		0.67703	0.40517
0.08062		0.31249	0.20675
0.19389		0.03401	0.31861
0.47451		1.14378	0.65009
0.03608		0.91294	0.62734
0.1072		0.82921	0.35077
0.13898		0.02262	0.70223
0.64784		0.74317	0.07062
0.10381		0.78566	0.70953
0.15397		1.18033	0.50447
1.08821		0.5847	0.59503
0.71478		0.501	0.21506
1.00756		0.73406	0.71089
0.1962		0.09711	0.47139
0.34948		0.3732	1.50886
0.0814		1.16869	0.32784
0.26623		0.50255	0.62911
0.74567		0.33338	0.61367
0.93788		0.57929	0.85211
0.21669		0.36443	0.31886
0.05513		0.07322	0.67345
0.15495		0.78719	0.9028
0.06848		0.11316	0.87251
0.05553		0.51745	0.56803
0.04769		0.94686	0.35651
0.0751		0.35041	0.3246
0.11557		0.68946	0.54369
0.19746		0.17802	0.51315
1.10942		0.86138	0.67103
0.12549		0.70764	0.34074
0.02319		0.21572	0.72716
1.20334		0.61513	1.13526
0.09875		0.37735	0.55766
0.07376		0.20557	0.85318
0.12533		0.51896	0.84152
0.2464		0.26747	0.86837
0.11517		0.53588	0.67415
0.15505		0.60455	0.26553
0.00221		0.89415	0.92078
0.37623		0.4094	0.66193
0.03356		0.68302	0.54047
0.00924		1.06264	0.67666
0.07763		0.56893	0.50544
0.07552		0.63183	0.04127
--		0.31382	0.42883
--		0.22822	0.61425
--		0.00537	0.16407
--		0.97005	1.40294
--		1.27937	0.73244
--		0.66832	0.26761
--		0.96728	0.6653
--		0.98345	0.94097
--		0.89393	0.57986
--		0.47261	0.62041
--		0.37403	0.67998
--		0.58233	0.89126
--		0.02621	0.31846
--		0.59876	0.60186
--		0.39415	0.37672
--		0.28947	0.82819
--		0.46124	0.56724
--		0.27722	0.11965
--		0.12678	0.20612
--		0.8363	0.29995
--		0.34501	0.47153
--		0.03718	0.58994
--		0.91808	0.77038
--		0.23832	0.0879
--		0.7062	1.05018
--		0.35788	1.13451
--		0.85087	0.78454
--		0.04642	0.70013
--		0.7355	0.29689
--		0.19514	0.16446
--		0.11684	0.98076
--		0.44392	0.63839
--		0.53062	0.46867
--		0.046	0.28378
--		0.67592	1.68443
--		0.87984	0.34031
--		0.62787	0.72951
--		0.28757	0.79943
--		0.06565	0.30821
--		0.82118	0.01865
--		0.67916	0.5449
--		0.57831	1.31697
--		0.39776	0.39982
--		1.19526	0.67147
--		0.67577	0.55642
--		0.17435	0.42705
--		0.72242	0.34724
--		0.90286	0.19179
--		1.16176	0.77859
--		1.46298	0.0584
--		1.43553	0.31057
--		1.19585	0.6884
--		0.56567	0.86556
--		0.95275	0.67981
--		0.8389	0.51644
--		1.1728	0.27172
--		0.96378	0.76199
--		0.53194	0.55161
--		0.32008	0.57111
--		0.79181	0.88398
--		0.883	0.20444
--		0.43745	1.02053
--		1.44313	0.37359
--		0.80384	0.24068
--		0.83712	0.50941
--		0.95742	0.92225
--		1.43286	1.10194
--		1.21402	0.17241
--		0.25683	1.40346
--		0.55785	0.27494
--		1.04033	1.02914
--		1.08833	0.87216
--		1.32145	1.19576
--		1.00903	0.85377
--		0.35822	0.18635
--		0.88192	0.42981
--		0.66431	0.8491
--		0.67165	0.38879
--		0.62462	1.02063
--		1.28269	0.25169
--		1.07703	0.65958
--		1.31354	0.07665
--		0.80153	0.02866
--		0.44771	0.87921
--		1.0446	0.22404
--		0.1695	0.4145
--		1.10632	0.19261
--		0.89894	0.34466
--		0.69437	0.47992
--		0.97407	0.07644
--		0.94319	0.41637
--		0.58977	0.06062
--		0.65258	0.35407
--		0.55919	0.67658
--		0.67726	0.12881
--		1.42317	0.82639
--		0.83704	0.000212771
--		1.16058	0.2193
--		0.54439	0.19012
--		1.26115	0.38283
--		1.02995	0.24329
--		1.07005	1.0982
--		1.35881	0.95104
--		0.50531	0.93911
--		0.98999	0.75172
--		0.93856	0.50868
--		0.57469	0.31563
--		0.09257	0.81634
--		0.6051	1.29852
--		1.19457	0.48852
--		0.6225	0.38132
--		0.32318	0.37485
--		0.86119	0.57952
--		0.7903	0.27794
--		0.63793	0.755
--		0.59582	0.47617
--		0.54442	0.8772
--		0.74832	0.28766
--		0.7529	0.56895
--		0.98638	1.16224
--		0.86948	1.34784
--		0.92125	0.40315
--		1.05627	1.03117
--		0.96206	0.34599
--		0.95766	0.25319
--		0.71933	1.30427
--		1.04031	0.83445
--		0.66964	1.16526
--		1.04495	0.40346
--		0.9735	1.29344
--		1.18284	0.19579
--		0.60105	0.28704
--		1.34396	0.92876
--		0.83342	0.30289
--		0.68679	0.69472
--		0.82122	0.78898
--		1.18694	0.31963
--		0.67803	0.18826
--		0.81953	0.45241
--		1.00255	0.73391
--		0.16943	1.15314
--		0.52731	0.59857
--		0.88016	0.51093
--		1.06324	1.08135
--		0.59715	1.33646
--		0.73675	0.40522
--		1.41566	0.16969
--		0.90304	0.35626
--		1.11247	0.49108
--		0.02331	0.78934
--		0.89263	0.96005
--		0.76533	0.2557
--		1.21279	0.51901
--		1.08616	0.39687
--		1.16201	0.71714
--		1.10621	0.87261
--		0.15481	0.80085
--		1.22239	1.1349
--		0.86072	0.53952
--		0.99431	0.83086
--		0.42202	0.45853
--		1.03871	0.35606
--		0.52432	0.70619
--		0.92827	0.39109
--		0.67714	1.19226
--		1.11858	0.79234
--		1.14688	0.96334
--		0.68822	0.04284
--		1.18307	0.41213
--		1.17932	0.31577
--		1.21278	0.71893
--		0.90137	0.83986
--		1.09756	0.57373
--		0.83989	0.15573
--		0.73804	0.30396
--		0.827	0.99176
--		0.78753	0.79717
--		0.75743	0.83602
--		1.37543	0.59747
--		0.91132	0.98088
--		0.97101	0.18939
--		0.74145	0.71459
--		0.91604	0.40849
--		0.68689	0.20358
--		0.50137	0.45688
--		0.30376	1.19202
--		0.50376	1.34626
--		0.62758	0.97809
--		1.06188	0.7024
--		0.42454	0.30813
--		0.59183	0.51053
--		0.55361	1.07967
--		0.70027	1.05179
--		1.00483	0.23476
--		0.58891	0.69739
--		0.96877	1.11974
--		0.42825	0.46733
--		1.17344	0.30512
--		0.86076	0.18651
--		0.91064	0.82917
--		1.52179	1.04159
--		0.90762	0.7282
--		0.20748	0.86418
--		1.06907	1.03011
--		0.89065	0.40604
--		0.75833	1.26908
--		0.64837	0.63854
--		0.75294	1.10487
--		0.40457	0.04577
--		0.89608	0.71798
--		0.99916	0.9205
--		0.29576	0.8078
--		1.1069	0.81381
--		1.4643	1.36303
--		1.15029	0.75303
--		1.08446	0.71549
--		0.79559	0.79506
--		1.16693	1.08858
--		0.52334	1.01059
--		0.79546	1.13782
--		1.10166	1.01
--		0.25817	1.18474
--		1.26271	0.47505
--		0.76584	1.06139
--		0.4713	0.36501
--		0.93676	0.40715
--		0.95798	0.52542
--		1.17773	0.44017
--		1.07336	1.21967
--		0.53508	0.67751
--		0.90133	0.59101
--		0.55103	0.27885
--		0.84615	0.28867
--		0.93343	0.32958
--		0.88275	0.63829
--		0.92704	0.44514
--		0.96189	0.6204
--		0.74195	0.67766
--		0.53903	0.64953
--		0.77586	0.67339
--		1.28062	0.72734
--		0.98837	0.74463
--		0.31257	0.91589
--		1.10057	1.00851
--		0.926	0.88148
--		0.68927	0.97592
--		0.95776	0.86304
--		1.31864	0.79533
--		1.26325	0.78438
--		0.90087	0.76619
--		1.14701	0.80987
--		1.18675	1.32044
--		1.14629	0.59561
--		0.55323	0.47193
--		0.78521	0.3733
--		0.82609	0.74599
--		0.51082	0.44813
--		1.49776	0.91796
--		1.15042	0.3449
--		0.72903	0.1271
--		0.38899	0.61687
--		0.55324	1.10994
--		0.9725	0.43264
--		1.18379	0.62023
--		0.75707	0.44439
--		0.58358	1.25161
--		1.05706	0.50641
--		1.03501	0.01641
--		0.49498	0.56427
--		0.65229	0.24638
--		0.92474	0.67301
--		0.60306	0.11217
--		0.5543	0.29384
--		0.22779	0.96667
--		0.66493	0.35007
--		1.24992	0.55021
--		1.01565	0.93713
--		0.42902	0.87076
--		1.26719	0.76001
--		0.98168	0.70726
--		0.87227	0.58798
--		0.72492	0.4647
--		0.3272	0.82939
--		0.69045	0.87503
--		0.51382	0.74228
--		0.90305	0.74786
--		1.1479	0.52219
--		0.97058	0.65872
--		0.71902	0.27413
--		0.63687	0.79595
--		0.33739	0.45208
--		0.75161	0.4388
--		0.68201	0.19841
--		0.49222	0.24573
--		0.33296	0.5429
--		0.89093	0.36125
--		0.90129	0.75156
--		1.4318	0.54852
--		0.92556	0.48087
--		1.16565	0.5424
--		1.31938	0.55813
--		1.07551	0.89483
--		1.46956	0.66043
--		0.85606	0.46142
--		1.01192	0.47801
--		0.80618	0.85246
--		1.05114	0.63108
--		1.12421	0.82431
--		1.12912	0.27612
--		0.87744	0.44989
--		0.90088	0.73778
--		0.68901	0.21704
--		1.23471	0.41075
--		0.94265	0.39208
--		0.52552	0.56576
--		1.2185	0.45476
--		0.65077	0.84135
--		0.86904	0.40248
--		0.75386	0.61746
--		0.83644	0.39312
--		0.68789	1.08508
--		1.22204	0.80873
--		0.28662	0.84282
--		1.11905	0.28964
--		0.71122	0.9791
--		0.71787	0.16739
--		0.8522	1.01957
--		0.82376	0.32819
--		0.6967	0.28891
--		1.01014	0.51481
--		1.19168	0.50511
--		0.73544	0.59103
--		0.89726	0.43597
--		0.73685	0.24144
--		0.86374	0.11554
--		1.12511	0.42059
--		1.03897	0.82225
--		0.66824	1.19577
--		0.83409	0.45038
--		0.76143	0.72018
--		1.07615	1.43815
--		1.34081	0.13747
--		0.65396	0.77435
--		0.8558	0.76786
--		0.78867	0.07733
--		0.73996	0.7539
--		0.8354	0.55795
--		1.10722	0.87855
--		0.68927	1.07583
--		0.10354	1.24957
--		0.69266	0.9746
--		0.64815	1.40001
--		0.80777	0.74973
--		0.60447	0.48867
--		0.78139	0.69058
--		0.25522	0.64446
--		0.37294	0.13847
--		0.79644	0.29381
--		0.82027	0.48342
--		0.64502	1.34152
--		1.23942	0.49931
--		0.42116	1.09554
--		0.54722	0.5668
--		0.81443	0.26147
--		0.82195	0.8004
--		0.76053	0.57237
--		0.29785	0.56504
--		0.39043	0.88527
--		0.97451	1.19552
--		1.10204	0.96153
--		1.05464	1.02277
--		1.10077	0.83128
--		0.43504	0.68278
--		0.44883	0.28236
--		0.68481	1.12724
--		0.0746	0.42009
--		0.42818	0.1273
--		1.19215	0.62615
--		0.78434	1.304
--		0.72636	0.81905
--		1.22103	0.84378
--		0.62388	1.01683
--		0.13038	0.36965
--		1.00205	0.46929
--		0.53085	1.09161
--		0.96354	0.1377
--		0.54005	1.12635
--		0.71852	0.34478
--		1.3547	0.75352
--		0.81889	0.50612
--		0.93743	0.28036
--		1.01543	0.53742
--		0.93225	0.55902
--		0.8152	0.62057
--		0.77343	0.89621
--		1.05546	0.31059
--		1.00895	0.4583
--		0.4575	1.09778
--		0.16271	0.64894
--		0.99686	0.58582
--		0.66865	0.71728
--		1.16966	0.45654
--		0.43735	0.36699
--		1.19806	0.5358
--		0.52877	0.34902
--		0.93759	0.40508
--		0.79827	0.71883
--		0.76658	0.67015
--		0.96431	0.27124
--		0.13011	0.38211
--		0.48554	0.4676
--		0.27153	0.59578
--		0.81911	0.37658
--		0.67243	0.99045
--		0.5562	1.02941
--		0.07065	0.75047
--		0.27453	0.42769
--		1.37555	0.78547
--		0.5738	0.42948
--		0.79317	0.71667
--		0.92885	1.00592
--		0.40599	0.56503
--		1.21078	0.24702
--		1.08825	0.45151
--		1.1091	0.59498
--		0.63565	0.60024
--		0.93208	0.35223
--		0.8282	0.5322
--		1.05458	0.11293
--		0.88988	0.25735
--		1.16277	0.18688
--		0.74976	0.38393
--		1.29348	0.29153
--		1.02388	1.52737
--		0.6936	0.78757
--		0.69477	0.63539
--		1.20258	0.22616
--		0.94255	0.63363
--		0.8849	0.86052
--		0.96885	0.45733
--		0.87202	0.86172
--		0.34796	0.346
--		0.52872	0.1576
--		0.75462	0.86397
--		0.8075	0.34549
--		0.52768	1.06012
--		0.95272	0.3981
--		1.17889	0.21669
--		1.14195	0.32325
--		0.86133	0.95369
--		0.68171	1.2377
--		0.59637	0.46459
--		1.01989	0.69491
--		0.76817	0.22743
--		0.59097	0.66707
--		0.73698	0.50193
--		0.94757	0.34157
--		0.74091	0.53339
--		1.03124	0.47986
--		0.85478	0.44694
--		0.89641	0.56188
--		0.44007	0.38021
--		1.00952	0.37585
--		1.05248	0.28149
--		0.73985	0.34855
--		0.9957	0.93851
--		0.75015	0.46336
--		1.42176	0.11376
--		1.08481	0.43309
--		0.73204	0.37801
--		0.45744	0.78927
--		0.606	0.85493
--		1.05653	0.79198
--		0.18287	1.08187
--		0.10881	0.30843
--		0.94395	0.86688
--		0.97617	0.0745
--		0.37479	0.72463
--		0.0441	0.20558
--		0.82636	0.56208
--		1.00259	0.2467
--		0.77525	0.77261
--		0.03526	0.95909
--		0.90972	0.4026
--		0.90572	0.58455
--		0.02845	0.6407
--		0.78296	0.80636
--		0.17786	1.36498
--		0.14214	0.26544
--		0.68646	0.64136
--		0.46324	0.32911
--		0.83258	0.21118
--		1.31481	0.47009
--		0.34945	0.50889
--		0.8757	0.89238
--		0.25305	0.30762
--		0.45635	1.41548
--		1.24493	0.94557
--		0.54711	0.27907
--		1.02211	0.33304
--		0.41646	1.03284
--		0.84154	0.46005
--		0.74789	0.5226
--		0.35961	0.82384
--		1.00586	0.66763
--		0.44043	0.83675
--		0.40941	0.61515
--		0.39508	0.83477
--		0.86682	0.76101
--		0.70409	0.25562
--		0.51756	0.68485
--		0.95212	1.39509
--		0.74163	0.30777
--		0.69151	0.70973
--		0.7482	0.87392
--		0.60264	0.59669
--		0.48044	0.68612
--		0.65427	0.02049
--		0.41559	0.67669
--		0.33512	0.86747
--		0.57081	0.50364
--		0.31616	0.53179
--		0.73349	0.58427
--		0.94154	0.62391
--		0.75383	0.93957
--		0.67112	0.32483
--		0.96634	0.40592
--		0.23585	1.18027
--		0.70223	1.07068
--		0.66181	0.51472
--		0.73276	0.27313
--		0.77812	0.78148
--		0.63423	0.36576
--		1.15966	0.60485
--		0.93251	0.23889
--		1.01448	0.8387
--		0.58555	0.1287
--		0.80102	0.9724
--		1.19984	0.25014
--		1.02139	0.71743
--		0.70797	0.33328
--		1.09588	0.70655
--		1.2848	0.27601
--		0.71822	0.56781
--		1.18931	0.67959
--		0.97959	0.97293
--		0.32629	0.61638
--		1.01795	0.58823
--		0.98582	0.29558
--		0.52822	0.28624
--		0.47376	0.37305
--		0.8568	1.24516
--		1.18644	0.26282
--		1.02674	0.75239
--		0.7053	0.29498
--		1.18949	1.07893
--		1.12884	0.37249
--		0.96575	0.27476
--		1.20686	0.56869
--		0.56296	0.4556
--		0.70008	0.7255
--		0.27764	0.44025
--		0.27644	0.52664
--		0.48596	0.24751
--		0.47704	0.38142
--		1.0798	0.27294
--		1.35776	0.73593
--		0.9107	1.19511
--		0.7903	0.94779
--		0.99719	0.49941
--		1.24579	0.90224
--		0.58562	0.5124
--		0.65599	0.34401
--		0.68871	1.03749
--		1.42132	0.87355
--		0.6181	0.73013
--		0.37416	0.50605
--		0.99984	0.63019
--		0.47503	0.7462
--		0.54924	0.68109
--		0.7911	0.168
--		0.74155	0.55164
--		0.45959	0.23433
--		1.07733	0.72922
--		1.38364	0.72986
--		1.32383	0.15376
--		0.93815	0.54324
--		1.09464	0.55324
--		0.77726	0.31205
--		0.83598	0.34456
--		0.35394	0.64962
--		0.86087	0.92092
--		0.89162	0.29182
--		0.1585	0.59134
--		1.31231	0.26583
--		1.10492	0.0713
--		0.92188	0.48924
--		0.51862	0.7853
--		0.64617	0.38845
--		0.67535	0.45666
--		1.31091	0.94388
--		1.03098	0.47738
--		0.98277	0.64507
--		0.53415	0.2193
--		0.55572	0.45983
--		0.76099	0.37873
--		0.99865	0.3036
--		0.5691	0.87207
--		0.67591	0.44321
--		1.0472	0.64609
--		1.31274	0.14421
--		1.11783	0.74896
--		0.60513	0.63894
--		0.78866	1.06558
--		0.79345	0.10812
--		0.68871	0.41211
--		1.02128	0.75203
--		0.95597	0.41317
--		0.38325	0.50502
--		1.03887	0.05793
--		0.60609	0.53188
--		0.71058	1.00666
--		0.50054	0.90171
--		0.70719	0.28568
--		0.57408	0.47025
--		1.4277	0.63033
--		0.74139	1.1123
--		0.69251	1.16825
--		0.39428	1.03572
--		0.79484	0.55274
--		0.03303	0.85642
--		0.18243	0.27191
--		0.57098	0.97681
--		0.08163	0.08459
--		0.68636	0.39378
--		0.72896	0.32767
--		0.57166	0.80629
--		0.70318	0.6296
--		0.43079	1.35316
--		0.66427	0.42329
--		0.60403	0.46288
--		0.39468	0.09643
--		0.53728	0.24404
--		0.65531	0.34453
--		0.06653	0.57729
--		0.70551	1.1403
--		0.74398	0.55355
--		0.89281	0.55888
--		0.22427	0.8082
--		0.35898	0.49813
--		0.41686	0.40546
--		0.44245	0.85548
--		0.30934	0.19495
--		0.41957	0.26776
--		0.35599	1.11176
--		0.30198	0.39968
--		0.61528	0.33371
--		0.23301	0.55358
--		0.64255	1.23203
--		0.4345	0.7688
--		0.49686	0.39757
--		0.42627	0.28972
--		0.51761	0.15776
--		0.40066	0.31563
--		0.80033	0.33299
--		0.28844	0.49543
--		0.86917	0.41488
--		0.55289	0.66545
--		0.34632	1.11642
--		0.70552	1.17132
--		0.33217	0.30849
--		0.70001	0.39259
--		0.78273	1.07173
--		0.77712	1.13552
--		0.74436	0.33616
--		1.09266	0.66817
--		1.03184	0.23684
--		0.22568	0.34626
--		0.42241	0.5637
--		0.90321	0.92726
--		1.08216	0.64554
--		0.31477	0.31266
		1.49762	0.96933
		1.22125	0.67535
		1.03796	0.41845
		0.68654	0.64059
		0.88817	0.90475
		0.79926	0.54174
		0.82408	0.51121
		0.9589	0.57737
		0.89226	0.06864
		0.84573	0.9914
		0.22435	0.7886
		0.66967	0.3693
		1.0301	0.50107
		1.20703	0.26998
		0.32297	0.60511
		0.31928	0.95406
		0.13134	0.724
		0.67074	0.45188
		0.7363	1.11603
		0.07919	0.8853
		0.32583	0.26455
		0.43527	0.14519
		0.79831	0.34242
		0.60566	0.39028
		0.48227	0.48458
		0.62079	0.9166
		0.31816	0.63133
		0.30584	0.42196
		0.13287	0.3067
		1.16604	0.19728
		0.98476	0.73897
		0.34959	0.5441
		0.86115	0.76892
		0.74587	0.36981
		0.60369	0.62719
		0.84012	0.58854
		0.42912	1.1091
		0.77037	0.71775
		0.67569	0.34818
		0.8771	1.22907
		0.63914	0.51659
		1.33312	0.61456
		1.32175	0.35915
		1.18604	0.59565
		1.3472	0.48233
		0.99963	0.31376
		0.83355	0.59144
		1.12882	0.23387
		1.14256	0.35234
		0.35523	0.51244
		0.42192	0.36888
		0.70006	0.1646
		0.59008	0.36728
		0.72097	0.7271
		0.9996	0.81049
		0.87375	0.79145
		0.80653	1.47404
		0.30816	0.251
		1.38048	0.84839
		1.29007	0.32484
		0.43474	0.85037
		0.68101	0.71664
		0.93855	0.77771
		0.28432	0.41174
		0.35064	0.12282
		0.46824	1.11222
		0.41979	0.266
		0.12531	0.41445
		1.0182	0.29126
		0.39048	0.47111
		0.22138	0.49483
		1.03041	0.73692
		0.72102	0.94564
		0.788	0.39816
		0.71484	0.30168
		0.94843	0.79897
		0.72408	0.31283
		0.20137	0.15394
		1.2463	1.51402
		0.98409	0.46566
		0.49175	0.52689
		0.74698	0.91187
		0.52965	0.31987
		0.6221	0.81351
		0.23888	0.30691
		0.12837	0.43662
		0.86362	0.77254
		0.34614	0.72859
		0.06294	0.2607
		0.62427	0.87272
		0.78269	0.71845
		0.45772	0.38899
		0.60152	0.89946
		0.33365	0.90335
		1.06163	0.2908
		0.94179	0.60269
		0.46266	0.44506
		1.07278	0.45743
		0.84257	0.10181
		0.72064	0.88937
		0.99459	0.87288
		0.34801	0.6667
		0.74493	0.19015
		0.36182	0.23157
		0.72063	0.81094
		0.5397	0.27752
		0.54093	0.23486
		0.67831	0.58007
		0.29707	0.23005
		0.97851	0.38741
		0.86619	0.95579
		0.67275	0.19433
		0.14357	0.2317
		0.52132	0.70632
		1.42669	0.53901
		0.31555	1.17236
		0.25713	0.324
		1.28217	0.72988
		0.19785	0.08442
		0.41953	0.48658
		0.85321	0.30583
		0.41082	0.83512
		0.15533	0.07259
		0.54568	0.75004
		0.23907	0.62248
		0.23089	1.48609
		0.52441	0.12325
		1.16979	0.75634
		1.08974	0.24307
		0.11137	0.44456
		0.85819	0.41338
		0.33779	0.27119
		0.8967	0.84244
		1.30776	0.82837
		0.11349	0.17635
		0.59641	0.39117
		0.51642	0.42941
		0.04272	0.16589
		1.1848	0.40876
		0.87122	0.45525
		0.13947	0.4081
		0.81629	0.93543
		0.08894	0.33738
		0.46872	0.53817
		0.11885	0.37269
		0.25599	0.14248
		1.00835	0.9073
		1.2498	0.85193
		0.29498	0.2808
		0.64281	0.54017
		0.38299	0.44757
		0.09752	0.46878
		0.05892	0.41443
		0.17068	0.02203
		0.07569	0.45403
		0.23502	0.14761
		1.1322	0.62025
		0.99208	0.40546
		0.59038	0.32062
		0.44078	0.82861
		0.09238	0.47718
		0.79606	0.37878
		1.32096	0.000601118
		1.00564	0.39384
		0.37422	0.23008
		0.0549	0.33429
		0.25736	1.123
		0.39727	0.34143
		0.0571	0.3525
		0.02395	0.20993
		0.29832	0.89185
		0.81546	0.41117
		0.82645	0.54409
		1.04194	0.7009
		0.62495	0.7468
		0.92421	0.65671
		1.12424	1.35615
		0.63263	1.04415
		1.10714	0.9072
		0.72743	0.51385
		0.59659	0.5091
		1.06928	0.48433
		1.19544	0.24891
		0.6245	0.94949
		1.21973	0.23262
		1.21088	0.71933
		0.84397	0.2825
		0.24345	1.00763
		1.18269	0.87249
		0.40121	0.45322
		1.2014	0.16348
		1.09489	0.94395
		0.51775	0.24652
		1.15914	0.73231
		0.72706	0.50762
		0.88219	0.91335
		0.94438	0.59762
		0.87411	0.59468
		0.59495	0.39407
		1.12597	1.123
		0.81536	0.36838
		0.83414	0.21091
		1.06426	0.62589
		0.25562	0.43319
		0.5474	0.23529
		1.26228	0.57935
		0.95678	0.7529
		1.0162	0.45564
		1.01719	0.63885
		1.07985	0.38721
		1.0941	0.56583
		0.93708	0.98916
		0.83116	0.50621
		0.93056	1.53573
		1.02771	0.60927
		0.77977	0.89082
		0.73692	0.89374
		1.04796	1.04042
		0.77219	0.16941
		0.44152	0.59893
		0.26937	0.38048
		0.08871	0.53013
		1.3385	1.11635
		0.71554	0.83167
		0.73202	0.3494
		0.95685	0.29367
		0.53079	0.40383
		0.39019	0.07805
		0.94055	0.6302
		1.17616	0.47092
		0.2501	0.6684
		1.08728	0.17029
		1.0419	0.25571
		0.8774	0.55772
		0.36763	0.49738
		0.66869	0.47905
		0.75403	0.28524
		0.52603	0.35882
		0.70493	0.85875
		0.75136	0.39086
		1.19023	0.62241
		0.91891	0.36848
		0.82426	0.83152
		0.40303	0.21814
		0.70986	0.85832
		0.55012	0.73419
		0.53542	0.25216
		0.0071	0.33086
		0.23144	0.75437
		0.53994	0.84052
		0.41013	1.12538
		0.80152	0.6473
		0.7644	0.67993
		1.05969	0.71981
		0.17577	0.59885
		0.21206	0.66631
		0.25732	0.73606
		0.32518	0.61096
		0.08583	0.27489
		0.40151	0.47998
		0.20447	0.34984
		0.30176	0.4537
		0.56804	0.37578
		0.77707	0.39049
		0.92867	0.8256
		0.54915	0.14325
		0.97021	0.18713
		0.67725	0.2949
		0.81111	1.13786
		1.45128	0.54832
		0.81212	0.34556
		0.50102	0.71167
		0.4773	1.05985
		0.86846	0.10422
		0.70353	0.23908
		0.81087	0.86809
		0.89337	0.45738
		0.72298	0.58625
		1.53895	0.69796
		0.90601	0.26483
		0.19792	0.51649
		0.32956	0.6021
		0.57516	0.76284
		0.38391	0.68588
		1.06771	1.15357
		0.84973	0.85665
		0.71527	0.54482
		0.27106	0.72654
		0.60974	0.9496
		0.85915	0.6143
		0.65788	0.19735
		0.5922	0.44979
		0.96829	0.22352
		1.0588	0.59542
		0.37568	0.35432
		0.55097	1.54884
		0.68137	0.95168
		0.38978	0.25298
		0.46435	0.2589
		0.31464	0.73387
		0.74448	0.26695
		0.30746	0.30465
		1.29615	0.50188
		0.61508	0.26114
		0.86557	0.6166
		1.23393	0.49557
		0.44142	0.1761
		0.90308	1.19544
		0.31729	0.32241
		0.64363	0.48568
		0.32146	0.47503
		0.64287	0.56822
		0.45283	0.45099
		1.11153	0.37953
		0.85604	1.17374
		0.76503	0.34809
		0.56298	0.62643
		1.06287	0.88692
		0.33081	0.59504
		0.57163	0.41786
		0.67326	0.22766
		0.57137	0.20438
		0.87381	0.34814
		0.74404	0.21481
		0.32216	0.64308
		1.01946	0.33702
		0.31683	0.61345
		0.58056	0.01633
		0.50383	0.51726
		0.84	0.22718
		1.22054	0.61226
		0.24524	0.36936
		1.34389	0.72318
		0.65957	0.213
		0.35	0.53182
		0.60246	1.11472
		1.1935	0.30823
		0.8129	0.46615
		0.74525	1.0434
		0.95328	0.59703
		0.80622	0.69092
		1.0911	0.42569
		0.51412	0.36212
		0.99684	0.34713
		1.37795	0.8225
		0.47486	0.37321
		0.58697	1.0369
		0.73799	0.30541
		0.76332	0.29655
		0.35894	0.5454
		0.97721	0.34377
		1.17995	0.45161
		0.52542	1.04871
		0.66462	0.79974
		0.78181	0.97078
		1.2308	0.85943
		0.71264	0.45815
		0.46629	0.98906
		0.95807	0.21311
		1.00801	0.19043
		0.18634	0.48667
		0.58826	0.84293
		0.39288	0.77559
		0.30398	1.00652
		0.39553	0.69728
		0.70071	0.32475
		0.69885	0.93095
		1.47892	0.61457
		0.55808	1.16802
		0.35383	0.74861
		0.58582	0.86138
		0.74179	0.61129
		1.15234	0.71029
		0.80401	0.85438
		0.68605	0.97507
		0.27171	0.129
		0.98801	1.07583
		0.64324	0.31262
		1.01668	0.9603
		0.90206	0.6399
		0.65769	0.97642
		0.70404	0.21756
		0.47989	0.60016
		0.42749	0.24046
		0.10664	1.11077
		1.11105	0.7137
		0.54499	0.9313
		0.94231	0.30909
		0.4985	0.27991
		0.32212	0.48115
		0.06833	0.88973
		1.23254	0.263
		0.6062	1.26411
		0.2209	0.76714
		0.62976	0.532
		0.80122	0.33267
		0.11876	1.19168
		0.19507	0.35263
		0.07543	0.51741
		0.10892	0.39044
		0.06389	0.37989
		0.03865	0.46215
		0.09909	0.3956
		0.1682	0.439
		0.17809	0.41367
		0.02303	0.37839
		0.16013	0.49109
		0.06854	0.41158
		0.1559	0.11099
		0.22538	0.53165
		0.17356	0.43355
		0.17759	0.50181
		0.24493	0.64577
		0.23916	0.7181
		0.00819	1.34123
		0.11241	0.732
		0.03839	0.66225
		0.11467	0.80723
		0.09776	0.36552
		0.11118	0.39936
			0.18597
			0.37033
			0.62299
			0.52756
			0.30712
			1.05341
			0.49779
			0.94008
			0.42283
			0.61763
			0.73924
			0.44998
			0.17938
			0.52764
			0.32359
			0.33994
			0.07184
			0.3771
			0.55923
			0.26644
			0.80525
			0.50567
			0.25247
			0.19812
			0.35293
			0.38409
			0.5341
			0.94708
			0.76226
			0.20099
			0.65465
			0.23422
			0.85576
			0.32931
			0.44237
			0.37696
			0.05438
			0.36419
			0.70962
			0.82372
			1.02241
			0.27776
			0.08279
			0.3248
			0.44098
			0.6304
			0.37053
			0.68237
			0.12524
			0.47213
			0.53758
			1.30998
			0.62309
			0.5852
			0.95879
			0.68042
			0.18642
			1.60084
			0.64606
			0.58199
			1.07512
			1.28792
			0.94978
			0.59891
			0.71319
			0.67039
			0.65856
			0.99177
			1.20041
			0.89628
			0.255
			0.5355
			0.66127
			0.32662
			0.24962
			0.44035
			0.4317
			0.24935
			0.4516
			0.29762
			0.45133
			0.81259
			0.40724
			0.23383
			0.79516
			0.87051
			0.65508
			0.93323
			0.3071
			0.51513
			0.9498
			0.53414
			0.19053
			0.25248
			0.42902
			1.11189
			0.2994
			0.99013
			0.59458
			0.36398
			0.974
			0.32661
			0.38682

## Sheet: Fig 1l
Diffusion coefficient, D(µm^2/s^α)
Control, Perif	TSA, Perif	Control, Int	TSA, Int
0.00943	0.00295	0.03588	0.07912
0.00725	0.00345	0.13944	0.00891
0.01503	0.02802	0.36908	0.05224
0.04179	0.00207	0.04987	0.04175
0.05641	0.0869	0.08834	1.09593
0.0252	0.01347	0.69683	0.07278
0.000885522	1.02189	0.1273	0.05088
0.000887069	0.0094	0.10243	0.05466
0.01919	0.05872	1.33279	0.48822
0.0097	0.01346	0.26076	0.03975
0.00297	0.01305	0.14141	0.06621
0.07068	0.0367	0.53589	0.01211
0.00273	0.17276	0.23072	0.34668
0.00476	0.00749	0.33513	0.26408
0.0012	0.01557	0.01942	0.05907
0.000548524	0.00259	0.28716	0.10589
0.000724898	0.05287	0.08383	0.07742
0.00081418	0.00279	0.25777	0.08162
0.00289	0.00277	0.03989	0.06726
0.0016	0.00838	0.16183	0.02199
0.01109	0.02053	1.50092	0.0089
0.00572	0.13082	0.0322	0.07494
0.04977	0.11801	0.06439	0.00951
0.09342	0.01278	0.17227	0.0055
0.00104	0.000656482	0.00357	0.01281
0.000950574	0.04061	0.11082	0.00181
0.00124	0.02436	0.08169	0.00313
0.00223	0.07755	0.4582	0.0129
0.00115	0.00771	0.02612	0.13294
0.00314	0.00371	0.15568	0.01996
0.00143	0.00667	0.21444	0.03707
0.00176	0.06538	0.04414	0.00784
0.00215	0.02527	0.0645	0.00951
0.00339	0.05513	0.06916	0.02716
0.00622	0.02092	0.08545	0.0142
0.01664	0.02563	0.29528	0.00377
0.07339	0.01056	0.07013	0.01192
0.26309	0.00863	0.1421	0.0937
0.06094	0.12709	0.01847	0.14824
0.01254	0.01105	0.03011	0.00302
0.000820335	0.00712	0.09686	0.03452
0.00155	0.01919	0.07687	0.02099
0.000566331	0.41643	0.04136	0.01103
0.05692	0.01128	1.06967	0.01585
0.02153	0.03473	0.06708	0.04562
0.00311	0.00946	0.07353	0.07968
0.00109	0.01827	0.08721	0.06215
0.0011	0.04302	0.09151	0.20659
0.00167	0.08313	0.10837	0.0319
0.000646401	0.30245	0.11834	0.00994
0.000968589		0.10938	0.04054
0.0033		0.16129	0.05116
0.00142		0.04772	0.00377
0.00282		0.0406	0.00541
0.0018		0.12045	0.01919
0.00109		0.137	0.1006
0.01061		0.32692	0.74762
0.00239		0.45914	0.00305
0.00103		0.18136	0.02465
0.00199		0.07388	0.01773
0.000774158		0.10462	0.04314
0.00114		0.05925	0.01821
0.0853		0.04098	0.0063
0.00225		0.1005	0.09206
0.00158		0.15049	0.00353
0.08724		0.26845	0.03931
0.00131		0.09267	0.03673
0.12158		0.29931	0.00559
0.00168		0.11725	0.03089
0.00539		0.07529	0.00731
0.00503		0.13362	0.00931
0.00285		0.09719	0.04775
0.00322		0.39955	0.00611
0.00431		0.24832	0.03049
0.02135		0.30231	0.01124
0.00142		0.04879	0.00919
0.00101		0.47849	0.15406
0.00138		0.12002	0.01408
0.00847		0.29527	0.02167
0.05669		0.29853	0.11902
0.00258		0.0802	0.02575
0.00162		0.08102	0.02713
0.000819185		0.11621	0.18853
0.000942748		0.09211	0.00908
0.000826012		0.07928	0.01055
0.00265		0.59007	0.06775
0.00211		0.0614	0.0307
0.00119		0.01962	0.02315
0.000821829		0.03132	0.02818
0.00122		0.06733	0.05121
0.00199		0.02729	0.01017
0.00377		0.00525	0.02364
0.05677		0.23158	0.27732
0.00295		0.05833	0.11953
0.00169		0.21028	0.09268
0.000718414		0.00365	0.31892
0.00319		0.59921	0.05144
0.000550219		0.08034	0.04041
0.00107		0.30583	0.00131
0.00145		0.00364	0.00692
0.00263		0.05501	0.00365
0.000703123		0.19773	0.03534
0.000987736		0.22819	0.15805
0.00213		0.16181	0.03673
0.0018		0.16286	0.02442
0.0014		0.13189	0.00962
0.00598		0.32323	0.02582
0.00197		0.11984	0.07002
0.01356		0.45368	0.20562
0.00746		0.20313	0.0101
0.10324		0.02595	0.18044
0.0101		0.53254	0.00454
0.01337		0.36504	0.02513
0.00782		0.18974	0.13364
0.00622		0.01115	0.00668
0.000958419		0.09809	0.02146
0.000488397		0.28793	0.08584
0.000982839		0.13194	0.104
0.000655084		0.03585	0.01648
0.00059938		0.3952	0.11496
0.000965261		0.00101	0.08468
0.000787052		0.00135	0.00618
0.00566		0.00778	0.09656
0.000326666		0.00116	0.05558
0.13144		0.00112	0.05497
0.00213		0.04411	0.00225
0.00103		0.00855	0.00617
0.02295		0.0014	0.00199
0.00195		0.17384	0.03371
0.00132		0.06836	0.02085
0.004		0.05359	0.00322
0.00381		0.000839779	0.09349
0.0238		0.05067	0.00136
0.000685405		0.08869	0.03071
0.000565881		0.23556	0.00348
0.12302		0.04985	0.04673
0.23508		0.03236	0.00402
0.12309		0.05519	0.0232
0.000641895		0.00281	0.00789
0.00274		0.0333	0.73267
0.00106		0.35028	0.01343
0.00154		0.03391	0.01699
0.07069		0.02509	0.07012
0.13026		0.15255	0.10891
0.00217		0.01933	0.01339
0.00128		0.00809	0.02633
0.00745		0.10244	0.06794
0.000558354		0.00979	0.1156
0.000849097		0.01638	0.05584
0.000384914		0.19818	0.02782
0.000792727		0.04038	0.00795
0.00128		0.12997	0.04997
0.0018		0.04519	0.02446
0.21183		0.15486	0.02764
0.00139		0.10924	0.02758
0.000516182		0.01294	0.02892
1.263		0.06161	0.27845
0.00197		0.03189	0.02853
0.000499533		0.00265	0.08491
0.00126		0.01893	0.15835
0.00321		0.00218	0.09379
0.00141		0.01061	0.1235
0.00668		0.03202	0.01562
0.00222		0.10136	0.04193
0.00289		0.01325	0.12843
0.00129		0.01716	0.02251
0.00184		0.06329	0.11294
0.00178		0.09486	0.02466
0.00316		0.03532	0.003
--		0.00235	0.03488
--		0.0023	0.03979
--		0.000901686	0.00642
--		0.38117	0.44965
--		0.84915	0.03877
--		0.09009	0.02233
--		0.10007	0.05195
--		0.16522	0.08772
--		0.04051	0.07806
--		0.05369	0.02746
--		0.00312	0.073
--		0.07477	0.10367
--		0.00364	0.01542
--		0.03034	0.02087
--		0.02326	0.06327
--		0.01229	0.09806
--		0.00903	0.08431
--		0.00421	0.00484
--		0.00165	0.01684
--		0.18641	0.00817
--		0.02266	0.01084
--		0.00206	0.03383
--		0.11206	0.09363
--		0.00752	0.00893
--		0.11206	0.43216
--		0.02288	0.20319
--		0.2441	0.17161
--		0.00531	0.0691
--		0.10689	0.0034
--		0.00461	0.00882
--		0.00185	0.05159
--		0.05377	0.03251
--		0.01716	0.0138
--		0.00159	0.02268
--		0.13169	0.76071
--		0.28177	0.01319
--		0.02435	0.10579
--		0.00496	0.02719
--		0.00101	0.04142
--		0.24475	0.00325
--		0.06156	0.02331
--		0.07046	0.43214
--		0.00481	0.02866
--		0.42172	0.03308
--		0.04683	0.04916
--		0.00311	0.01244
--		0.12842	0.02161
--		0.13043	0.01026
--		0.40755	0.07095
--		1.67592	0.00859
--		1.13054	0.0169
--		0.67208	0.25792
--		0.04188	0.11667
--		0.0816	0.11242
--		0.12296	0.02483
--		0.35621	0.00762
--		0.16367	0.13785
--		0.08827	0.06393
--		0.02756	0.04812
--		0.06994	0.07425
--		0.11973	0.00221
--		0.02336	0.0914
--		0.95108	0.01218
--		0.1429	0.01868
--		0.09324	0.09065
--		0.09514	0.13321
--		0.66469	0.27794
--		0.34436	0.00436
--		0.01021	0.90814
--		0.05685	0.00913
--		0.23695	0.21736
--		0.28303	0.03623
--		0.6279	0.25257
--		0.26157	0.1402
--		0.00736	0.0125
--		0.14823	0.00912
--		0.09251	0.08242
--		0.03183	0.0359
--		0.05176	0.34741
--		0.3682	0.02685
--		0.19179	0.07158
--		0.97087	0.0061
--		0.10517	0.00806
--		0.02147	0.15287
--		0.27231	0.02332
--		0.02385	0.01694
--		0.17255	0.0076
--		0.12198	0.03704
--		0.18586	0.07311
--		0.30841	0.0041
--		0.10611	0.06075
--		0.03294	0.00207
--		0.04843	0.03185
--		0.10224	0.08445
--		0.06241	0.00947
--		0.98607	0.14375
--		0.12461	0.00127
--		0.18082	0.01721
--		0.02186	0.00538
--		0.42116	0.01505
--		0.33262	0.00485
--		0.33918	0.34574
--		0.80125	0.0759
--		0.03036	0.0632
--		0.15062	0.0566
--		0.26939	0.02888
--		0.01369	0.00667
--		0.000693188	0.07001
--		0.05737	0.12467
--		0.36526	0.03072
--		0.09128	0.02023
--		0.01835	0.0158
--		0.18037	0.0943
--		0.13568	0.01655
--		0.06068	0.04202
--		0.05637	0.01725
--		0.06387	0.05811
--		0.11607	0.00355
--		0.05592	0.02199
--		0.20586	0.25901
--		0.16132	1.77086
--		0.15556	0.00854
--		0.39196	0.29003
--		0.31616	0.01376
--		0.33185	0.00648
--		0.14021	0.8609
--		0.10599	0.1181
--		0.058	0.25555
--		0.12794	0.01411
--		0.22552	0.52293
--		0.47096	0.00256
--		0.07093	0.00416
--		0.29998	0.15631
--		0.11493	0.00794
--		0.10498	0.09207
--		0.16858	0.0715
--		0.56688	0.00548
--		0.13462	0.00245
--		0.09283	0.04643
--		0.131	0.16365
--		0.00432	0.29704
--		0.0277	0.03483
--		0.12152	0.01148
--		0.20548	0.3389
--		0.09694	0.48777
--		0.1014	0.01536
--		0.67954	0.00331
--		0.19802	0.03816
--		0.2243	0.02807
--		0.000746265	0.11743
--		0.21807	0.24764
--		0.09535	0.00539
--		0.49535	0.01565
--		0.33376	0.09345
--		0.38426	0.12471
--		0.2936	0.19231
--		0.02295	0.14898
--		0.28068	0.36544
--		0.2166	0.03229
--		0.10673	0.23614
--		0.0331	0.01473
--		0.22628	0.01905
--		0.03705	0.07104
--		0.11153	0.00416
--		0.06073	0.29063
--		0.31244	0.09906
--		0.22543	0.15136
--		0.19072	0.00753
--		0.36194	0.0504
--		0.31472	0.05502
--		0.5252	0.01142
--		0.2032	0.07373
--		0.32768	0.01291
--		0.23359	0.00273
--		0.10273	0.00109
--		0.07201	0.48692
--		0.15552	0.30214
--		0.11687	0.08319
--		0.90745	0.05788
--		0.2264	0.1908
--		0.21495	0.00991
--		0.11778	0.06069
--		0.14391	0.04884
--		0.09417	0.00271
--		0.07217	0.04661
--		0.02034	0.42906
--		0.14634	0.53877
--		0.0577	0.22047
--		0.13261	0.10064
--		0.06201	0.01183
--		0.02576	0.13068
--		0.07464	0.24012
--		0.04772	0.26786
--		0.28401	0.01491
--		0.13538	0.04645
--		0.17779	0.29127
--		0.04385	0.02355
--		0.31653	0.00675
--		0.05881	0.00398
--		0.09542	0.13546
--		1.83468	0.22195
--		0.32826	0.07314
--		0.03768	0.07829
--		0.34281	0.34318
--		0.19914	0.02166
--		0.05439	0.4478
--		0.06651	0.10245
--		0.14495	0.84584
--		0.06073	0.00103
--		0.2525	0.11288
--		0.24273	0.19317
--		0.01507	0.2917
--		0.49519	0.09748
--		0.5409	0.4492
--		0.35913	0.08778
--		0.55522	0.14273
--		0.21949	0.08976
--		0.55046	0.39388
--		0.05051	0.26583
--		0.14037	0.38356
--		0.25	0.19951
--		0.01627	0.43582
--		0.48665	0.07431
--		0.19907	0.33897
--		0.0326	0.05904
--		0.24364	0.07088
--		0.31515	0.04803
--		0.42499	0.06432
--		0.53505	0.58991
--		0.07161	0.11951
--		0.10956	0.0943
--		0.12228	0.02355
--		0.28563	0.00175
--		0.5179	0.00563
--		0.24761	0.07644
--		0.35097	0.01169
--		0.12136	0.0555
--		0.17389	0.03309
--		0.06869	0.04342
--		0.13893	0.06091
--		0.51908	0.04458
--		0.16761	0.07133
--		0.01665	0.11926
--		0.46833	0.21516
--		0.28728	0.13319
--		0.14463	0.10363
--		0.11886	0.10129
--		0.44183	0.06681
--		0.50473	0.04859
--		0.1094	0.08495
--		0.31074	0.16793
--		0.25227	0.14968
--		0.31106	0.01334
--		0.0904	0.02469
--		0.13576	0.00627
--		0.23598	0.06815
--		0.07708	0.0777
--		1.03662	0.18112
--		0.40801	0.01622
--		0.04812	0.00537
--		0.03114	0.01975
--		0.10646	0.09924
--		0.15758	0.05562
--		0.56481	0.03064
--		0.09803	0.02354
--		0.08526	0.30922
--		0.43145	0.03204
--		0.37791	0.00625
--		0.03395	0.03132
--		0.03947	0.00108
--		0.1496	0.06019
--		0.06447	0.00174
--		0.07329	0.00822
--		0.00477	0.09733
--		0.06168	0.00682
--		0.61765	0.05724
--		0.19564	0.14209
--		0.03016	0.10138
--		0.84325	0.04013
--		0.18664	0.09243
--		0.06213	0.03321
--		0.0362	0.01065
--		0.03268	0.20391
--		0.05109	0.14301
--		0.03909	0.05932
--		0.05395	0.13873
--		0.34873	0.03208
--		0.06542	0.03567
--		0.1323	0.02927
--		0.0734	0.03998
--		0.10796	0.00942
--		0.11409	0.02106
--		0.06945	0.01439
--		0.03767	0.01874
--		0.04923	0.12892
--		0.14207	0.01008
--		0.28323	0.11395
--		0.99649	0.03598
--		0.32701	0.00854
--		0.24946	0.10478
--		1.0755	0.04729
--		0.30493	0.13427
--		0.62965	0.13753
--		0.21704	0.05369
--		0.33365	0.01334
--		0.17788	0.27103
--		0.45604	0.08989
--		0.49611	0.07187
--		0.36808	0.02589
--		0.15468	0.01956
--		0.28369	0.05428
--		0.06235	0.01709
--		0.53441	0.0273
--		0.28007	0.02409
--		0.07653	0.01577
--		1.09433	0.02918
--		0.09701	0.06852
--		0.20928	0.00535
--		0.15154	0.01581
--		0.20974	0.00925
--		0.07093	0.13048
--		0.95056	0.17427
--		0.01809	0.21947
--		0.8196	0.0247
--		0.08578	0.24812
--		0.13028	0.00205
--		0.31215	0.27592
--		0.2119	0.02796
--		0.07918	0.00877
--		0.24312	0.06664
--		0.44667	0.02723
--		0.1275	0.02978
--		0.17572	0.01326
--		0.10912	0.00355
--		0.30353	0.00981
--		0.53755	0.02894
--		0.33376	0.06461
--		0.07773	0.47124
--		0.13803	0.02035
--		0.09301	0.06798
--		0.66193	0.77326
--		0.72329	0.0022
--		0.10382	0.11356
--		0.18716	0.15299
--		0.18311	0.00226
--		0.16033	0.20183
--		0.26951	0.06794
--		0.69375	0.14103
--		0.1734	0.22596
--		0.01383	0.27841
--		0.15396	0.14554
--		0.07328	0.60076
--		0.14918	0.06497
--		0.1288	0.03205
--		0.16584	0.09047
--		0.023	0.03089
--		0.03843	0.01754
--		0.0425	0.00491
--		0.08735	0.05467
--		0.10701	0.5706
--		0.36059	0.0115
--		0.02604	0.35846
--		0.04896	0.08122
--		0.06005	0.01424
--		0.11533	0.11603
--		0.08518	0.03512
--		0.01655	0.07276
--		0.01715	0.2115
--		0.14274	0.39548
--		0.22505	0.13314
--		0.19211	0.1732
--		0.34276	0.45795
--		0.01623	0.07139
--		0.06843	0.0281
--		0.03662	0.64308
--		0.00199	0.03061
--		0.02921	0.0165
--		0.53396	0.05332
--		0.08848	0.40121
--		0.16244	0.24955
--		0.94701	0.15846
--		0.12742	0.27814
--		0.00618	0.01167
--		0.35233	0.06273
--		0.10374	0.34529
--		0.38048	0.00974
--		0.22068	0.28303
--		0.21312	0.0021
--		1.24926	0.01516
--		0.12903	0.00312
--		0.57238	0.00236
--		0.28174	0.01736
--		0.31303	0.01304
--		0.24119	0.01074
--		0.04573	0.09583
--		0.47407	0.02541
--		0.56594	0.01724
--		0.06196	0.1827
--		0.00798	0.02383
--		0.26239	0.0152
--		0.12447	0.02023
--		0.30696	0.00997
--		0.0135	0.01461
--		0.52418	0.01182
--		0.09609	0.00684
--		0.14607	0.01417
--		0.08244	0.03053
--		0.06706	0.02058
--		0.27619	0.00461
--		0.01117	0.01032
--		0.02986	0.01029
--		0.00605	0.04624
--		0.06151	0.04502
--		0.08081	0.05965
--		0.04131	0.12079
--		0.00534	0.0396
--		0.01578	0.02186
--		0.70268	0.01934
--		0.0445	0.00928
--		0.19972	0.11354
--		0.21347	0.13181
--		0.05672	0.02286
--		0.50231	0.00231
--		0.46932	0.05484
--		0.33021	0.02222
--		0.11081	0.02795
--		0.11999	0.00588
--		0.24611	0.03717
--		0.34566	0.00304
--		0.15131	0.01365
--		0.64386	0.00693
--		0.11727	0.03597
--		0.65241	0.01102
--		0.106	0.44415
--		0.19777	0.1376
--		0.0847	0.02167
--		0.23998	0.00193
--		0.23615	0.02172
--		0.22578	0.28335
--		0.25844	0.05484
--		0.16578	0.15176
--		0.01255	0.02615
--		0.06307	0.00895
--		0.15098	0.14601
--		0.19368	0.01184
--		0.12119	0.17281
--		0.30405	0.00698
--		0.50206	0.00773
--		0.4924	0.03414
--		0.25449	0.07419
--		0.16188	0.21174
--		0.04077	0.02526
--		0.16329	0.06154
--		0.12772	0.00904
--		0.09726	0.02467
--		0.12483	0.03002
--		0.13214	0.00525
--		0.10277	0.02442
--		0.06941	0.05
--		0.14847	0.01241
--		0.12317	0.02008
--		0.06145	0.05313
--		0.39687	0.01734
--		0.28474	0.05376
--		0.13088	0.00841
--		0.14901	0.04429
--		0.18485	0.04809
--		1.39824	0.00331
--		0.32678	0.02224
--		0.11236	0.03874
--		0.04407	0.10247
--		0.06311	0.4174
--		0.21143	0.2167
--		0.00121	0.46917
--		0.00169	0.02485
--		0.4119	0.14566
--		0.17218	0.0018
--		0.02569	0.13504
--		0.00155	0.0169
--		0.16629	0.03812
--		0.14048	0.01233
--		0.13389	0.05898
--		0.00139	0.21498
--		0.22821	0.0052
--		0.29803	0.07199
--		0.00188	0.0152
--		0.16449	0.36411
--		0.0067	0.60717
--		0.00465	0.00776
--		0.16244	0.10562
--		0.06951	0.01553
--		0.14273	0.03502
--		0.27683	0.02466
--		0.00641	0.0288
--		0.12932	0.19552
--		0.00712	0.00387
--		0.00848	0.58015
--		1.0754	0.21323
--		0.0293	0.01062
--		0.11617	0.0163
--		0.0077	0.12313
--		0.05827	0.01766
--		0.05579	0.07607
--		0.01079	0.0795
--		0.20135	0.0342
--		0.00613	0.21515
--		0.05371	0.03292
--		0.01101	0.07861
--		0.13839	0.10588
--		0.10382	0.00364
--		0.05281	0.09129
--		0.1448	0.34454
--		0.04722	0.00721
--		0.16307	0.03876
--		0.10875	0.17931
--		0.14091	0.05904
--		0.06046	0.0417
--		0.1129	0.00386
--		0.03193	0.1395
--		0.02617	0.14627
--		0.03415	0.03683
--		0.0441	0.0234
--		0.12211	0.02027
--		0.14063	0.1329
--		0.1156	0.26696
--		0.09071	0.00815
--		0.41295	0.01994
--		0.01224	0.72818
--		0.10245	0.27604
--		0.10533	0.0031
--		0.1295	0.00284
--		0.08129	0.05004
--		0.06679	0.01143
--		0.18589	0.06319
--		0.1834	0.01795
--		0.14714	0.04439
--		0.07501	0.00196
--		0.10349	0.20237
--		0.68765	0.00316
--		0.15207	0.07986
--		0.1761	0.01286
--		0.3479	0.0559
--		0.75644	0.00368
--		0.07105	0.04
--		0.33701	0.11317
--		0.33659	0.18552
--		0.03507	0.0712
--		0.17654	0.04409
--		0.13381	0.05598
--		0.05644	0.02257
--		0.05761	0.02784
--		0.19894	0.25509
--		0.30401	0.000784826
--		0.23405	0.06144
--		0.08988	0.00693
--		0.37814	0.15551
--		0.36006	0.0104
--		0.13206	0.02527
--		0.39201	0.01691
--		0.01776	0.01212
--		0.02142	0.0469
--		0.03726	0.02004
--		0.00799	0.02857
--		0.06842	0.00467
--		0.03162	0.02069
--		0.43319	0.02694
--		0.33522	0.03262
--		0.07738	0.11264
--		0.10651	0.27874
--		0.20118	0.02132
--		0.26384	0.15505
--		0.05276	0.01547
--		0.10515	0.02388
--		0.06107	0.22539
--		1.19183	0.04295
--		0.06869	0.07081
--		0.04269	0.02987
--		0.41299	0.08572
--		0.02144	0.05567
--		0.03535	0.08042
--		0.07762	0.01943
--		0.10686	0.01552
--		0.03799	0.00912
--		0.12919	0.06537
--		0.59841	0.11124
--		0.37414	0.00365
--		0.24755	0.02235
--		0.27361	0.03863
--		0.11889	0.01251
--		0.07612	0.0231
--		0.00984	0.04765
--		0.11672	0.12496
--		0.07366	0.00424
--		0.01238	0.05009
--		0.53581	0.02816
--		0.57218	0.00072291
--		0.19941	0.00388
--		0.19502	0.0253
--		0.05686	0.05736
--		0.09336	0.00547
--		0.81026	0.05145
--		0.2347	0.0393
--		0.24071	0.03217
--		0.05673	0.00249
--		0.05114	0.04706
--		0.09297	0.01987
--		0.13244	0.0103
--		0.07491	0.14475
--		0.07639	0.0329
--		0.17218	0.06399
--		0.85349	0.00209
--		0.31081	0.0652
--		0.07686	0.01745
--		0.21225	0.18531
--		0.08125	0.0013
--		0.11293	0.02687
--		0.27291	0.05628
--		0.16691	0.02779
--		0.01911	0.04192
--		0.28302	0.00245
--		0.04103	0.05412
--		0.08627	0.15463
--		0.02567	0.07028
--		0.13993	0.01759
--		0.00967	0.02097
--		0.53805	0.03523
--		0.08204	0.14819
--		0.07903	0.13124
--		0.03467	0.13488
--		0.07544	0.01779
--		0.00112	0.08661
--		0.00159	0.00307
--		0.06202	0.18976
--		0.0015	0.00224
--		0.07327	0.00551
--		0.0387	0.0252
--		0.16037	0.13359
--		0.06761	0.03795
--		0.01771	0.54592
--		0.05882	0.02938
--		0.04894	0.02827
--		0.00469	0.00363
--		0.06335	0.00718
--		0.02732	0.03177
--		0.000897455	0.06323
--		0.04656	0.09594
--		0.15826	0.0019
--		0.40499	0.04035
--		0.00562	0.04374
--		0.01113	0.03448
--		0.01343	0.0294
--		0.00617	0.05213
--		0.0059	0.01008
--		0.01636	0.00602
--		0.0165	0.08756
--		0.00575	0.00826
--		0.02364	0.01794
--		0.0118	0.05655
--		0.01114	0.62933
--		0.01491	0.08908
--		0.00983	0.00456
--		0.00937	0.01913
--		0.01991	0.00253
--		0.00899	0.01408
--		0.12026	0.02147
--		0.0071	0.02722
--		0.07098	0.00226
--		0.0251	0.02846
--		0.01807	0.13844
--		0.09391	0.17412
--		0.02023	0.0144
--		0.06132	0.00652
--		0.07113	0.0359
--		0.06019	0.08574
--		0.02712	0.0064
--		0.05833	0.03491
--		0.2144	0.0069
--		0.00135	0.01212
--		0.06763	0.01763
--		0.08896	0.09012
--		0.2091	0.049
--		0.00173	0.00552
		0.89718	0.06831
		0.39722	0.12938
		0.07397	0.00678
		0.03371	0.06689
		0.13	0.07433
		0.1821	0.03398
		0.09182	0.01866
		0.30349	0.03835
		0.09714	0.00715
		0.07959	0.06802
		0.01362	0.1118
		0.06378	0.0086
		0.1773	0.04567
		0.46578	0.00494
		0.01994	0.05199
		0.02573	0.37595
		0.00222	0.03675
		0.05116	0.018
		0.09977	0.12971
		0.00084129	0.03029
		0.03127	0.00213
		0.02713	0.00605
		0.11062	0.01152
		0.05833	0.01049
		0.04121	0.08556
		0.03743	0.04187
		0.00855	0.02294
		0.02525	0.02333
		0.00218	0.0102
		0.5675	0.00389
		0.26682	0.0248
		0.04408	0.01383
		0.11813	0.05031
		0.13496	0.01802
		0.07459	0.02471
		0.0887	0.04047
		0.01159	0.29003
		0.20707	0.02736
		0.07339	0.02909
		0.11814	0.313
		0.10765	0.0209
		0.71458	0.0341
		0.43166	0.0224
		0.5163	0.04841
		0.92737	0.06379
		0.26824	0.0108
		0.14402	0.01783
		0.21349	0.01742
		0.42481	0.00445
		0.01508	0.00455
		0.03073	0.00881
		0.0589	0.00537
		0.04293	0.00429
		0.22339	0.07957
		0.25351	0.06765
		0.15051	0.08888
		0.14472	0.25662
		0.00874	0.01028
		0.68634	0.03015
		0.45953	0.01392
		0.01557	0.21554
		0.07183	0.09954
		0.34709	0.02936
		0.0331	0.0196
		0.00741	0.01342
		0.02982	0.09643
		0.0448	0.00522
		0.01955	0.03256
		0.46815	0.01627
		0.00293	0.01152
		0.00386	0.0169
		0.42705	0.05317
		0.16336	0.07478
		0.09166	0.00544
		0.17453	0.00192
		0.33909	0.08524
		0.10654	0.02672
		0.00501	0.01114
		0.49585	0.61866
		0.33189	0.05255
		0.06711	0.03626
		0.10397	0.11986
		0.04864	0.02457
		0.12594	0.12927
		0.03764	0.0155
		0.00206	0.02753
		0.12316	0.15314
		0.00244	0.06838
		0.000634938	0.00843
		0.05871	0.37409
		0.05143	0.07637
		0.01473	0.00973
		0.0582	0.26621
		0.00256	0.073
		0.17151	0.03072
		0.13348	0.05557
		0.03345	0.02553
		0.1262	0.02565
		0.05676	0.0055
		0.1002	0.10754
		0.10389	0.0195
		0.01119	0.0163
		0.05337	0.00337
		0.01644	0.00349
		0.07952	0.02375
		0.02759	0.00478
		0.04571	0.00683
		0.12685	0.03848
		0.02311	0.00845
		0.20736	0.00901
		0.08144	0.06774
		0.02196	0.02039
		0.00331	0.00737
		0.05355	0.0225
		0.22746	0.01427
		0.00226	0.075
		0.00279	0.01006
		0.29128	0.01389
		0.00106	0.00192
		0.00983	0.00784
		0.09273	0.0075
		0.0097	0.04768
		0.00116	0.00132
		0.03652	0.06036
		0.0036	0.01343
		0.0016	0.30164
		0.02333	0.00466
		0.18566	0.02779
		0.17288	0.00193
		0.0012	0.01688
		0.09561	0.01725
		0.00228	0.01004
		0.15039	0.24277
		0.48897	0.17593
		0.000890204	0.00707
		0.06259	0.00774
		0.06891	0.02031
		0.000818203	0.0047
		0.69497	0.01423
		0.08184	0.02044
		0.00181	0.04091
		0.14984	0.06122
		0.0011	0.00884
		0.05239	0.01119
		0.00168	0.01061
		0.00138	0.00229
		0.26426	0.109
		0.6867	0.09707
		0.00205	0.00516
		0.10475	0.0496
		0.01701	0.01541
		0.00104	0.01659
		0.000383137	0.03762
		0.000634981	0.00101
		0.00153	0.02283
		0.00236	0.00752
		0.3104	0.01988
		0.19071	0.05185
		0.02807	0.03162
		0.00687	0.03317
		0.00262	0.01035
		0.04463	0.0141
		0.48729	0.00338
		0.03448	0.01209
		0.00667	0.00565
		0.00252	0.01133
		0.00146	0.0501
		0.01825	0.00253
		0.000676687	0.0085
		0.00436	0.0128
		0.01621	0.25196
		0.0536	0.0135
		0.05408	0.01574
		0.08696	0.04549
		0.07408	0.09084
		0.06504	0.03716
		0.22168	0.65646
		0.07702	0.18743
		0.14713	0.03217
		0.06497	0.06288
		0.02865	0.06034
		0.16813	0.0108
		0.26337	0.00411
		0.09541	0.15481
		0.19692	0.02035
		0.12726	0.04285
		0.09719	0.00473
		0.00603	0.1082
		0.31106	0.06291
		0.02966	0.01005
		0.09946	0.01024
		0.44826	0.06299
		0.07399	0.00782
		0.15142	0.06858
		0.09166	0.01776
		0.08159	0.13717
		0.12599	0.11024
		0.10443	0.0414
		0.04457	0.01839
		0.29282	0.0501
		0.18849	0.00691
		0.12357	0.00481
		0.16088	0.05102
		0.00342	0.01228
		0.02748	0.01363
		0.48919	0.04332
		0.1591	0.05233
		0.17913	0.01215
		0.25023	0.02702
		0.53477	0.01638
		0.20656	0.05885
		0.12522	0.05162
		0.10348	0.01474
		0.12018	0.19977
		0.12454	0.017
		0.10127	0.04988
		0.04826	0.21737
		0.13405	0.14092
		0.02453	0.01239
		0.0525	0.03118
		0.01836	0.00382
		0.00171	0.01096
		0.4937	0.19465
		0.04132	0.10044
		0.09573	0.01223
		0.20421	0.00421
		0.08222	0.01753
		0.01313	0.00393
		0.09174	0.02617
		0.21222	0.01935
		0.01493	0.04143
		0.25714	0.00246
		0.22325	0.01403
		0.22218	0.04109
		0.01869	0.01092
		0.04399	0.0106
		0.07198	0.02209
		0.02172	0.00669
		0.04561	0.11683
		0.05038	0.02925
		0.20888	0.05834
		0.27174	0.0058
		0.19556	0.10908
		0.01031	0.00267
		0.0618	0.12246
		0.02772	0.16583
		0.02528	0.02713
		0.00109	0.03278
		0.02192	0.03632
		0.02907	0.16993
		0.01343	0.51634
		0.08606	0.2588
		0.06377	0.17949
		0.35114	0.05318
		0.00115	0.06373
		0.00258	0.07364
		0.00206	0.12502
		0.00838	0.05388
		0.00182	0.02183
		0.03324	0.0613
		0.00836	0.03818
		0.01038	0.02318
		0.03859	0.01975
		0.13765	0.04201
		0.06447	0.08475
		0.02959	0.0011
		0.08035	0.00421
		0.06725	0.00285
		0.12453	0.3197
		1.00796	0.01983
		0.08702	0.00458
		0.0699	0.13407
		0.07556	0.25665
		0.23858	0.00618
		0.03	0.01925
		0.08059	0.08038
		0.34799	0.01596
		0.10819	0.01712
		0.63195	0.0473
		0.04274	0.01317
		0.00872	0.04783
		0.03019	0.03142
		0.03976	0.10369
		0.01608	0.01969
		0.3612	0.26761
		0.08558	0.23243
		0.24232	0.069
		0.01136	0.05584
		0.10932	0.14692
		0.17952	0.05396
		0.09642	0.00828
		0.07411	0.0149
		0.31521	0.01107
		0.25588	0.11631
		0.02047	0.01943
		0.0452	1.00851
		0.08337	0.31062
		0.04108	0.02271
		0.06814	0.00733
		0.02742	0.05892
		0.04486	0.01726
		0.00719	0.0181
		0.87553	0.03367
		0.10435	0.00802
		0.08008	0.04
		0.82123	0.01143
		0.03468	0.00777
		0.1673	0.15142
		0.0048	0.00577
		0.02174	0.02603
		0.02593	0.01737
		0.12037	0.0603
		0.03384	0.01854
		0.41131	0.01459
		0.19374	0.09571
		0.19326	0.01045
		0.10815	0.05669
		0.15944	0.0605
		0.06299	0.01833
		0.03723	0.00743
		0.13331	0.00435
		0.07659	0.01011
		0.17503	0.02299
		0.09354	0.00292
		0.0478	0.11503
		0.15273	0.02686
		0.01135	0.01903
		0.0863	0.00527
		0.03778	0.02331
		0.10009	0.00628
		0.29126	0.01689
		0.01289	0.02011
		0.71263	0.03482
		0.08225	0.00586
		0.02663	0.02575
		0.0811	0.14159
		0.20048	0.02874
		0.20729	0.01301
		0.09542	0.09239
		0.15534	0.05733
		0.07623	0.04101
		0.25576	0.02267
		0.04209	0.01291
		0.14958	0.00979
		1.03603	0.03486
		0.06349	0.0079
		0.08331	0.09439
		0.07155	0.01137
		0.22971	0.00624
		0.02716	0.19834
		0.20661	0.00927
		0.30792	0.01718
		0.07473	0.11893
		0.17269	0.07169
		0.099	0.11792
		0.52107	0.04149
		0.10736	0.02189
		0.05398	0.07315
		0.30934	0.0176
		0.27158	0.01063
		0.00519	0.03636
		0.05271	0.0694
		0.01153	0.0688
		0.02646	0.08128
		0.02509	0.05692
		0.03002	0.02379
		0.09398	0.06073
		0.74683	0.04247
		0.08814	0.31662
		0.02729	0.04735
		0.02712	0.13134
		0.09462	0.03398
		0.39349	0.05472
		0.07618	0.03302
		0.05106	0.22088
		0.00858	0.00391
		0.35905	0.22319
		0.04983	0.01571
		0.24688	0.13638
		0.11592	0.08721
		0.06737	0.13803
		0.04991	0.01895
		0.02169	0.0604
		0.00986	0.02042
		0.00147	0.19846
		0.49541	0.04658
		0.10852	0.12131
		0.26551	0.01381
		0.0119	0.01478
		0.00643	0.01308
		0.00127	0.17047
		0.62928	0.02459
		0.042	0.40344
		0.0059	0.11943
		0.01541	0.01628
		0.12902	0.00677
		0.00242	0.1242
		0.00171	0.00259
		0.00107	0.01698
		0.0012	0.00316
		0.00112	0.01371
		0.000856836	0.00813
		0.00103	0.02403
		0.00157	0.01118
		0.00123	0.00407
		0.000739669	0.01141
		0.00207	0.02394
		0.00137	0.0198
		0.00146	0.00112
		0.00179	0.00986
		0.00175	0.02304
		0.00201	0.00492
		0.00409	0.0507
		0.00166	0.03355
		0.000718803	0.25659
		0.00155	0.02409
		0.00105	0.01582
		0.0014	0.07323
		0.00183	0.02315
		0.000928971	0.02697
			0.02473
			0.00424
			0.01803
			0.01976
			0.00897
			0.10846
			0.00736
			0.10588
			0.01139
			0.02482
			0.01974
			0.03078
			0.0072
			0.00868
			0.00698
			0.00508
			0.00718
			0.00505
			0.01611
			0.00555
			0.05461
			0.02509
			0.0032
			0.00286
			0.00918
			0.00988
			0.04642
			0.04854
			0.03571
			0.00535
			0.0458
			0.00427
			0.08434
			0.01327
			0.01172
			0.00584
			0.00175
			0.01293
			0.01986
			0.14813
			0.15457
			0.02025
			0.00325
			0.00671
			0.0385
			0.03953
			0.06494
			0.0726
			0.00365
			0.00706
			0.04767
			0.70147
			0.09527
			0.03822
			0.20954
			0.04095
			0.01219
			0.72365
			0.02437
			0.08626
			0.16564
			0.54976
			0.11744
			0.06595
			0.10929
			0.04738
			0.06637
			0.24795
			0.1924
			0.05691
			0.00448
			0.07181
			0.07522
			0.0363
			0.01987
			0.00511
			0.00725
			0.00298
			0.01057
			0.01315
			0.00473
			0.06319
			0.04905
			0.02426
			0.06249
			0.02148
			0.01894
			0.11674
			0.00545
			0.01127
			0.11731
			0.01921
			0.00418
			0.0059
			0.03834
			0.1655
			0.00838
			0.17107
			0.01084
			0.05425
			0.27502
			0.0363
			0.01825

## Sheet: Fig 2d
Diameter (μm)
Control	TSA
0.27755	0.2249
0.33294	0.27034
0.34902	0.34349
0.36608	0.35192
0.3601	0.38998
0.46203	0.43637
0.33461	0.3346
0.43811	0.32039
0.44205	0.35269
0.43277	0.35969
0.36234	0.26841
0.37972	0.3314
0.31096	0.26968
0.42457	0.20325
0.39276	0.25426
0.36098	0.32194
0.36639	0.34024
0.38769	0.30427
0.37179	0.33012
0.38747	0.3327
0.36316
0.35425
0.35415
0.3345
0.43097
0.34725
0.41848
0.52357
0.34746
0.33169
0.36411
0.41297
0.43853
0.33905
0.29316
0.31856
0.45156
0.45081
0.35918
0.36262
0.44061
0.39426

## Sheet: Fig 2g
Diameter (μm)
Control	TSA
0.48646	0.32454
0.49362	0.31799
0.63332	0.59873
0.55495	0.44135
0.5206	0.46301
0.7067	0.47042
0.55834	0.41138
0.58405	0.47406
0.73677	0.41259
0.56219	0.43855
0.57515	0.41174
0.56344	0.44491
0.66345	0.32375
0.72267	0.3009
0.80367	0.38099
0.51459	0.56838
0.47632	0.47532
0.55117	0.49564
0.66111	0.50537
0.67107	0.53503
0.48594
0.55083
0.44061
0.50558
0.44058
0.487
0.71095
0.82637
0.61616
0.64226
0.50241
0.56126
0.60784
0.55753
0.53791
0.5163
0.65845
0.76639
0.59299
0.56976
0.70476
0.70464

## Sheet: Fig 2i
Time(s)	Control		TSA
	Average number of condensates per cell	SEM of number of condensates per cell	Average number of condensates per cell	SEM of number of condensates per cell
0.8	2	0.619732	3.88889	0.839736
1.6	3.78947	0.835007	4.72222	1.32054
2.4	7.02632	1.22241	6.16667	1.43998
3.2	9.13158	1.4303	8.05556	1.65579
4	11.2632	1.60975	9.55556	1.76239
4.8	13.7632	1.86738	10.7778	1.88311
5.6	15.5263	1.89246	11.8889	1.97018
6.4	16.8421	1.9248	12.8333	2.16667
7.2	18.5789	1.96217	14.6667	2.25209
8	20.7105	2.0408	15.5556	2.17415
8.8	22.2105	2.06686	16.0556	2.34656
9.6	24.0526	2.07057	16.4444	2.29837
10.4	25.6053	2.15361	17.8333	2.38493
11.2	25.7105	2.11171	18.3333	2.41861
12	27.6579	2.01745	19	2.48788
12.8	28.3947	2.09807	19.2778	2.5868
13.6	29.4737	2.06017	19.9444	2.65865
14.4	30.9211	2.06349	22.3889	2.69972
15.2	31.6842	2.13689	22.6667	2.71765
16	33.4737	2.23821	22.8333	2.64606
16.8	33.9474	2.19366	23.8333	2.77506
17.6	33.1579	2.09162	23.7222	2.95036
18.4	33.6316	2.13932	23.5556	2.75494
19.2	34.5	2.08044	25	2.9328
20	35.5263	2.19781	24.8889	2.72472
20.8	35.4737	2.15895	25.6111	3.00668
21.6	36	2.23543	26	2.83304
22.4	35.8947	2.22196	26.8889	3.20527
23.2	37.0263	2.14333	27.6667	3.30676
24	37.0526	2.12883	27.7778	2.97984
24.8	37.7368	2.11063	28.2778	3.17548
25.6	37.7632	2.20385	27.1111	3.22459
26.4	38.3158	2.07919	26.9444	3.07687
27.2	38.5526	2.18123	27.9444	3.32791
28	38.5789	2.12002	28.7778	3.4514
28.8	39.1842	2.18584	30	3.54707
29.6	38.4474	2.13941	29.1111	3.55433
30.4	40.1842	2.19946	29.8889	3.47624
31.2	39.6316	2.29025	30.2222	3.55678
32	39.8158	2.24396	29.8889	3.50713
32.8	40.6842	2.23228	30.4444	3.44255
33.6	40.3684	2.23366	29.9444	3.21605
34.4	41.0789	2.30417	29.8333	3.43782
35.2	41.0789	2.34031	30.7778	3.3864
36	41.9737	2.24416	30.7222	3.63157
36.8	41.2632	2.24866	30.8333	3.54914
37.6	42.1842	2.23698	31.0556	3.75253
38.4	41.1579	2.16743	32.5556	3.87233
39.2	41.4474	2.29344	31.8889	3.7179
40	42.1316	2.23994	32.3889	3.81187
40.8	42.4474	2.09201	32.1111	3.60726
41.6	43.1053	2.17865	31.9444	3.64922
42.4	42.4211	2.12706	32.3333	3.88141
43.2	41.5526	2.14307	32.5556	3.92763
44	42.9474	2.21142	33.2222	3.84381
44.8	43.0263	2.27688	33.5	4.06584
45.6	42.4474	2.15366	34.2222	4.0709
46.4	43.7368	2.25781	33.3889	3.9259
47.2	43.7105	2.06161	32.6667	3.90324
48	43.5263	2.16093	33.1111	3.76333
48.8	42.8947	2.1616	33.5556	3.87654
49.6	43.7895	2.27459	33.5	3.9001
50.4	43.5263	2.16093	33.5	3.87572
51.2	43.4474	2.17077	33.9444	3.94527
52	43.2632	2.26347	33.8889	3.80994
52.8	43.7895	2.22016	34.2222	4.15513
53.6	44.2895	2.2626	34.9444	4.062
54.4	43.1579	2.14865	34.5	4.12013
55.2	42.7105	2.16066	34.5556	4.0481
56	42.8947	2.4372	34.8333	4.24129
56.8	40.3947	2.54589	34.3333	3.75995
57.6	38.0263	2.26561	35	3.85522
58.4	40.6579	2.46173	35.2778	4.18432
59.2	41.9737	2.33761	35.3333	4.22875
60	42.3684	2.41452	36.1111	4.20775
60.8	43.9737	2.45021	35.6111	4.15086
61.6	44.1316	2.48127	35.6111	4.05529
62.4	44.2895	2.37666	35.6667	3.92661
63.2	43.7895	2.37494	36.0556	4.07405
64	44.9474	2.33196	35.6111	4.16893
64.8	44.7632	2.32049	34.6111	4.2126
65.6	45.3158	2.35719	35	4.16098
66.4	44.6316	2.31896	35.8889	4.52292
67.2	45.2632	2.30087	36.4444	4.39565
68	45.7368	2.38526	36.6111	4.49338
68.8	45.6579	2.35815	36.6667	4.34463
69.6	45.4737	2.3264	37.2778	4.6854
70.4	45.3158	2.29574	37.1111	4.47571
71.2	45.7105	2.2204	36.1667	4.41422
72	46.0263	2.29307	37.6111	4.39856
72.8	45.2895	2.30927	35.9444	4.28058
73.6	46.0263	2.33578	36.7222	4.41685
74.4	46.3158	2.2415	36.5556	4.43414
75.2	46.2895	2.2626	36.5556	4.36581
76	46.1316	2.3247	37	4.45823
76.8	45.9474	2.2739	37.1111	4.62579
77.6	46.2632	2.34648	37.6111	4.67516
78.4	45.7895	2.26613	37.8889	4.72989
79.2	45.9211	2.22727	38.6667	4.63011
80	46.7895	2.26394	37.2778	4.68819
80.8	45.6316	2.16247	36.8889	4.6399
81.6	45.8684	2.22144	37.1111	4.63708
82.4	46.4737	2.27665	37.2778	4.57101
83.2	46.8421	2.36184	36.6667	4.44796
84	46.8947	2.40134	37.3333	4.72028
84.8	46.2632	2.36038	37.3333	4.76575
85.6	45.5263	2.37242	37.8333	4.74393
86.4	46.1579	2.32817	37.4444	4.69753
87.2	46.9211	2.32476	37.1111	4.74437
88	46.2368	2.27655	36.8889	4.82429
88.8	46.0263	2.27219	37.5	4.77962
89.6	46.5789	2.3181	37.9444	4.68517
90.4	45.8947	2.27009	37.1111	4.55603
91.2	45.7105	2.2098	37.8333	4.69268
92	45.6579	2.31092	37.5	4.83266
92.8	45.9474	2.27359	38.2222	4.73518
93.6	46.1053	2.31385	37.6111	4.64219
94.4	45.7368	2.29932	37.5	4.78714
95.2	46.3421	2.39258	37.9444	4.57792
96	46.6053	2.43771	38.4444	4.85894
96.8	46.6053	2.32665	38.0556	4.98984
97.6	46.6842	2.3955	37.5	4.59059
98.4	45.9211	2.24222	38.2778	4.83168
99.2	46.2105	2.28115	38.9444	4.90529
100	46.1842	2.33559	38.4444	4.82587
100.8	46	2.18491	38.0556	4.86449
101.6	46.3158	2.34145	37.6667	4.60676
102.4	46.2632	2.3742	38.1111	4.91356
103.2	46.0526	2.35533	37.4444	4.41789
104	46.5	2.3799	38	4.7078
104.8	45.9737	2.20838	37.5556	4.61471
105.6	46.0263	2.18572	37.8333	4.79055
106.4	46.1579	2.24924	38.2222	4.75996
107.2	46.1579	2.21964	37.9444	4.84564
108	45.9737	2.22666	37.9444	4.7784
108.8	45.7368	2.24486	39.1111	4.75813
109.6	45.0263	2.02175	38.3333	4.52372
110.4	45.6316	2.26465	37.9444	4.5428
111.2	46	2.20112	37.3889	4.68214
112	45.7368	2.20586	38.2778	4.7759
112.8	45.5263	2.0581	38.0556	4.78524
113.6	45.7105	2.13549	37.6667	4.88428
114.4	46.1316	2.19049	37.8889	5.08611
115.2	45.0263	2.15953	37.8889	4.9109
116	45.6053	2.11798	37.6111	4.7932
116.8	45.2368	2.12966	37.3333	4.66737
117.6	45.5789	2.16615	37.3333	4.79992
118.4	45.7105	2.1181	37.6111	4.81497
119.2	45.5	2.15302	37.6111	4.69747
120	45.2632	2.07973	37.3333	4.60676
120.8	45.7368	2.07665	37.6667	4.60463
121.6	45.6579	2.06862	37.8889	4.63708
122.4	45.6579	2.11116	37.7222	4.91483
123.2	45.3684	2.06178	37.2222	4.61212
124	45.2632	2.08622	38.2222	4.74414
124.8	45.3684	2.15588	37.2778	4.86672
125.6	44.8947	2.01657	37.6111	4.875
126.4	45.1316	2.08911	37.7778	4.95308
127.2	45.3684	2.11323	37.5	4.7163
128	45.2632	2.20005	37.5556	4.66962
128.8	45.6053	2.13603	37.8333	4.77688
129.6	45.3684	2.09769	37.6111	4.82311
130.4	44.6842	2.04087	37.5	4.78782
131.2	44.6316	2.0943	37.5556	4.60408
132	44.9474	2.1355	38.3889	4.67865
132.8	45.0526	2.08699	37.6667	4.73134
133.6	45.3421	2.08096	36.4444	4.69684
134.4	45.2895	2.18683	37.5556	4.77344
135.2	45.1579	2.21996	37.0556	4.60851
136	44.4211	1.98021	37.3333	4.82775
136.8	45.3684	2.07039	37.7222	4.77316
137.6	45.0263	2.12199	37.7778	4.72758
138.4	45.2895	2.16164	37.0556	4.80432
139.2	44.8947	2.12577	36.0556	4.48489
140	44.6316	2.17231	36.6667	4.80672
140.8	44.9474	2.15507	36.5	4.85021
141.6	45.2632	2.16814	37.2222	4.93656
142.4	45.1316	2.1202	37.1111	4.7209
143.2	45.1316	2.09659	36.7222	4.613
144	45.5526	2.03933	37.0556	4.77498
144.8	44.7368	2.02989	37.2778	4.85328
145.6	44.7105	2.11877	37.8333	4.8744
146.4	45.1053	2.15435	37.7222	4.74018
147.2	44.9211	2.08134	37.5	4.9443
148	44.6842	2.11178	37.5	4.85425
148.8	45.0263	2.19287	37.4444	4.85288
149.6	45.0526	2.23573	36.3333	5.10478
150.4	45.3947	2.23306	36.7222	4.71668
151.2	44.4474	2.13342	36.5	4.85492
152	44.9737	2.11762	36.4444	4.92375
152.8	44.3947	2.07592	37.3889	5.04434
153.6	44.5789	2.16648	37.7222	5.12255
154.4	44.1316	2.16074	37	4.88829
155.2	43.9737	2.04205	36.7222	4.72084

[truncated: 30 more sheets: Fig 2j and k, Fig 2m, Fig 3b, Fig 3c, Fig 3d, Fig 3f, Fig 3g, Fig 3h, Fig 3j, Fig 3k, Fig 3l, Fig 4b, Fig 4c, Fig 4d, Fig 4e, Fig 4f, Fig 4g, Fig 4h, Fig 4i, Fig 4j …]
